# Supplementary material for: Melt-quenched glass formation of a family of metal-carboxylate frameworks
Source: Nat Commun. 2024 Mar 6;15:2040. doi: 10.1038/s41467-024-46311-x (PMC10917788; doi:10.1038/s41467-024-46311-x)
Supplement: Supplementary file 11 — Source data [file 41467_2024_46311_MOESM11_ESM.xlsx]

## Sheet: Figure 2a
		ZW-UiO-67·MSA			ZW-UiO-67·MSA （0 - 320 °C）			ZW-UiO-67·MSA（0 - 150 °C）
	T / °C	Mass / %		T / °C	Heat Flow (W/g)		T / °C	Heat Flow (W/g)
	23.2876	100.02		0.06	0.9194		0	-0.94811
	23.3349	100.022		0.13	0.9195		0.167	-0.51721
	23.3675	100.024		0.19	0.9196		0.333	0.31217
	23.356	100.028		0.26	0.9197		0.5	0.96423
	23.3416	100.033		0.32	0.9199		0.667	1.32374
	23.2742	100.037		0.39	0.9201		0.833	1.49217
	23.2606	100.038		0.46	0.9202		1	1.42031
	23.2223	100.038		0.53	0.9204		1.167	1.34046
	23.1836	100.038		0.59	0.9205		1.333	1.27952
	23.1347	100.036		0.66	0.9206		1.5	1.23775
	23.1061	100.033		0.73	0.9207		1.667	1.2271
	22.9963	100.029		0.79	0.9208		1.833	1.22027
	23.0181	100.023		0.86	0.9209		2	1.21398
	22.9258	100.018		0.93	0.921		2.167	1.20796
	22.8196	100.014		0.99	0.9211		2.333	1.20248
	22.7619	100.011		1.06	0.9212		2.5	1.19686
	22.7681	100.01		1.13	0.9213		2.667	1.19199
	22.7184	100.01		1.19	0.9214		2.833	1.18827
	22.7722	100.013		1.26	0.9216		3	1.18757
	22.8108	100.017		1.33	0.9217		3.167	1.18751
	22.8197	100.018		1.39	0.9218		3.333	1.18799
	22.8336	100.017		1.46	0.9219		3.5	1.18918
	22.8496	100.016		1.53	0.922		3.667	1.19114
	22.8312	100.015		1.59	0.9221		3.833	1.19277
	22.8684	100.013		1.66	0.9222		4	1.19457
	22.8467	100.01		1.73	0.9223		4.167	1.19695
	22.8273	100.006		1.79	0.9225		4.333	1.1996
	22.8442	100.004		1.86	0.9226		4.5	1.20199
	22.8981	100.004		1.93	0.9227		4.667	1.20432
	22.9907	100.004		1.99	0.9228		4.833	1.20669
	23.0914	100.002		2.06	0.9229		5	1.20921
	23.1096	100.002		2.13	0.923		5.167	1.21167
	23.1127	100.005		2.19	0.9232		5.333	1.21408
	23.1908	100.006		2.26	0.9233		5.5	1.21649
	23.2572	100.006		2.33	0.9234		5.667	1.21906
	23.2847	100.006		2.39	0.9235		5.833	1.22144
	23.3111	100.007		2.46	0.9236		6	1.22372
	23.2822	100.007		2.53	0.9238		6.167	1.22598
	23.2849	100.007		2.59	0.9239		6.333	1.22815
	23.3175	100.006		2.66	0.924		6.5	1.23022
	23.3904	100.008		2.73	0.9241		6.667	1.23224
	23.4153	100.008		2.79	0.9242		6.833	1.23439
	23.4145	100.009		2.86	0.9243		7	1.23643
	23.4356	100.01		2.93	0.9245		7.167	1.23858
	23.4939	100.01		2.99	0.9246		7.333	1.24072
	23.55	100.011		3.06	0.9248		7.5	1.24284
	23.6056	100.011		3.13	0.9249		7.667	1.24509
	23.6302	100.01		3.19	0.925		7.833	1.24724
	23.6848	100.009		3.26	0.9251		8	1.24932
	23.7357	100.008		3.33	0.9252		8.167	1.25132
	23.7914	100.008		3.39	0.9253		8.333	1.25285
	23.8506	100.007		3.46	0.9254		8.5	1.25444
	23.9172	100.008		3.53	0.9256		8.667	1.25602
	23.9346	100.009		3.59	0.9257		8.833	1.25754
	23.9499	100.01		3.66	0.9258		9	1.25869
	23.981	100.01		3.73	0.9259		9.167	1.26007
	24.1146	100.009		3.79	0.926		9.333	1.26156
	24.3187	100.009		3.86	0.9261		9.5	1.26302
	24.53	100.008		3.93	0.9263		9.667	1.2647
	24.6781	100.005		3.99	0.9264		9.833	1.2662
	24.7694	100.01		4.06	0.9265		10	1.26769
	24.8585	100.013		4.13	0.9266		10.167	1.26917
	24.9931	100.017		4.2	0.9267		10.333	1.27051
	25.0911	100.02		4.26	0.9269		10.5	1.27181
	25.2177	100.022		4.33	0.927		10.667	1.27319
	25.3132	100.025		4.39	0.9271		10.833	1.27466
	25.3946	100.023		4.46	0.9272		11	1.27573
	25.456	100.019		4.53	0.9273		11.167	1.27693
	25.5965	100.017		4.59	0.9274		11.333	1.2782
	25.6901	100.013		4.66	0.9275		11.5	1.27952
	25.7223	100.013		4.73	0.9276		11.667	1.28083
	25.8107	100.012		4.8	0.9278		11.833	1.28227
	25.8962	100.012		4.86	0.9279		12	1.28378
	25.9846	100.012		4.93	0.9281		12.167	1.28525
	26.0457	100.013		5	0.9282		12.333	1.28716
	26.1352	100.013		5.06	0.9283		12.5	1.28895
	26.2072	100.014		5.13	0.9284		12.667	1.29063
	26.3118	100.013		5.2	0.9285		12.833	1.29226
	26.4463	100.014		5.26	0.9285		13	1.29382
	26.543	100.016		5.33	0.9286		13.167	1.29529
	26.6703	100.017		5.39	0.9287		13.333	1.29663
	26.7746	100.018		5.46	0.9289		13.5	1.29787
	26.834	100.019		5.53	0.929		13.667	1.29872
	26.9155	100.018		5.6	0.9291		13.833	1.29976
	27.0071	100.017		5.66	0.9292		14	1.30074
	27.1227	100.018		5.73	0.9293		14.167	1.30167
	27.3458	100.02		5.8	0.9294		14.333	1.30273
	27.5496	100.021		5.86	0.9295		14.5	1.30393
	27.708	100.022		5.93	0.9296		14.667	1.30509
	27.7946	100.023		6	0.9297		14.833	1.30623
	27.9111	100.027		6.06	0.9298		15	1.3075
	28.0283	100.027		6.13	0.9299		15.167	1.30868
	28.1437	100.026		6.2	0.93		15.333	1.30985
	28.2945	100.024		6.26	0.9301		15.5	1.311
	28.4584	100.024		6.33	0.9303		15.667	1.31197
	28.6347	100.024		6.4	0.9304		15.833	1.313
	28.8191	100.024		6.46	0.9306		16	1.314
	28.9868	100.025		6.53	0.9307		16.167	1.31494
	29.1325	100.028		6.6	0.9308		16.333	1.31591
	29.2292	100.029		6.66	0.9309		16.5	1.31703
	29.3119	100.028		6.73	0.931		16.667	1.31822
	29.4608	100.027		6.8	0.9311		16.833	1.31936
	29.6086	100.026		6.86	0.9312		17	1.32066
	29.7455	100.026		6.93	0.9312		17.167	1.32188
	29.9201	100.025		7	0.9313		17.333	1.32302
	30.0703	100.024		7.06	0.9314		17.5	1.32412
	30.1683	100.022		7.13	0.9316		17.667	1.3253
	30.3054	100.02		7.2	0.9317		17.833	1.32644
	30.4294	100.02		7.26	0.9318		18	1.32759
	30.5591	100.019		7.33	0.9319		18.167	1.32871
	30.7106	100.019		7.4	0.932		18.333	1.32983
	30.8538	100.019		7.46	0.9321		18.5	1.331
	30.8819	100.019		7.53	0.9322		18.667	1.3321
	30.9997	100.02		7.6	0.9324		18.833	1.33313
	31.1516	100.021		7.66	0.9325		19	1.3341
	31.377	100.022		7.73	0.9326		19.167	1.33517
	31.6008	100.021		7.8	0.9326		19.333	1.3362
	31.8148	100.02		7.86	0.9327		19.5	1.33721
	31.9259	100.019		7.93	0.9328		19.667	1.33812
	32.0871	100.019		8	0.9329		19.833	1.33909
	32.2423	100.019		8.06	0.933		20	1.34007
	32.407	100.019		8.13	0.9331		20.167	1.341
	32.5731	100.019		8.2	0.9333		20.333	1.34183
	32.7948	100.021		8.26	0.9334		20.5	1.34271
	32.8684	100.022		8.33	0.9335		20.667	1.3437
	33.033	100.021		8.4	0.9336		20.833	1.34476
	33.1753	100.021		8.46	0.9337		21	1.34596
	33.3012	100.021		8.53	0.9338		21.167	1.34713
	33.3989	100.022		8.6	0.9339		21.333	1.34832
	33.5217	100.02		8.66	0.934		21.5	1.34958
	33.6114	100.018		8.73	0.9342		21.667	1.35105
	33.8031	100.019		8.8	0.9343		21.833	1.35228
	34.0029	100.019		8.86	0.9344		22	1.35336
	34.2375	100.019		8.93	0.9346		22.167	1.35434
	34.4494	100.018		9	0.9347		22.333	1.35521
	34.6102	100.018		9.06	0.9348		22.5	1.35613
	34.7451	100.019		9.13	0.9349		22.667	1.35705
	34.9101	100.02		9.2	0.935		22.833	1.35793
	35.0953	100.02		9.26	0.9351		23	1.35859
	35.2637	100.022		9.33	0.9352		23.167	1.35928
	35.4202	100.024		9.4	0.9353		23.333	1.36008
	35.5683	100.026		9.47	0.9354		23.5	1.36101
	35.7073	100.026		9.53	0.9355		23.667	1.36188
	35.8525	100.026		9.6	0.9356		23.833	1.36282
	36.0359	100.026		9.67	0.9357		24	1.36378
	36.2733	100.027		9.73	0.9358		24.167	1.36474
	36.4886	100.026		9.8	0.9359		24.333	1.36584
	36.6986	100.026		9.87	0.9361		24.5	1.36683
	36.8784	100.025		9.93	0.9362		24.667	1.36785
	37.0315	100.025		10	0.9363		24.833	1.36889
	37.1537	100.024		10.07	0.9364		25	1.36981
	37.3184	100.022		10.13	0.9365		25.167	1.37081
	37.4974	100.019		10.2	0.9366		25.333	1.37186
	37.6669	100.017		10.27	0.9367		25.5	1.37289
	37.8107	100.015		10.33	0.9368		25.667	1.37399
	38.0005	100.016		10.4	0.9369		25.833	1.37508
	38.1669	100.017		10.47	0.937		26	1.37613
	38.3352	100.018		10.53	0.9371		26.167	1.37711
	38.4525	100.019		10.6	0.9372		26.333	1.37806
	38.5983	100.02		10.67	0.9373		26.5	1.37901
	38.7241	100.02		10.73	0.9374		26.667	1.38009
	38.8999	100.019		10.8	0.9375		26.833	1.38126
	39.0645	100.017		10.87	0.9376		27	1.38243
	39.2572	100.017		10.93	0.9377		27.167	1.38361
	39.3943	100.017		11	0.9378		27.333	1.3847
	39.5552	100.016		11.07	0.938		27.5	1.38575
	39.7058	100.018		11.13	0.9381		27.667	1.38677
	39.8553	100.011		11.2	0.9382		27.833	1.38761
	40.0059	100.023		11.27	0.9383		28	1.38839
	40.2145	100.025		11.33	0.9384		28.167	1.38921
	40.4162	100.025		11.4	0.9386		28.333	1.38984
	40.6194	100.027		11.47	0.9387		28.5	1.3907
	40.7986	100.027		11.53	0.9389		28.667	1.39165
	40.9954	100.026		11.6	0.939		28.833	1.39267
	41.2161	100.025		11.67	0.9391		29	1.39398
	41.4921	100.02		11.73	0.9393		29.167	1.39509
	41.7216	100.023		11.8	0.9394		29.333	1.39614
	41.9246	100.02		11.87	0.9395		29.5	1.39718
	42.096	100.017		11.93	0.9396		29.667	1.39818
	42.302	100.015		12	0.9397		29.833	1.39917
	42.5026	100.014		12.07	0.9398		30	1.40012
	42.6872	100.015		12.13	0.9399		30.167	1.40108
	42.8712	100.011		12.2	0.9401		30.333	1.40186
	43.0581	100.018		12.27	0.9403		30.5	1.40266
	43.1933	100.019		12.33	0.9404		30.667	1.40345
	43.371	100.02		12.4	0.9405		30.833	1.40426
	43.5313	100.02		12.47	0.9406		31	1.40501
	43.6499	100.019		12.53	0.9408		31.167	1.40594
	43.762	100.018		12.6	0.9409		31.333	1.40699
	43.9019	100.017		12.67	0.941		31.5	1.40801
	44.0872	100.017		12.73	0.9411		31.667	1.40928
	44.2639	100.018		12.8	0.9412		31.833	1.41036
	44.4479	100.019		12.87	0.9414		32	1.41135
	44.6258	100.019		12.93	0.9415		32.167	1.41235
	44.798	100.019		13	0.9417		32.333	1.4133
	44.9357	100.014		13.07	0.9418		32.5	1.41422
	45.0926	100.01		13.13	0.9419		32.667	1.41513
	45.2767	100.019		13.2	0.942		32.833	1.4161
	45.4524	100.019		13.27	0.9422		33	1.417
	45.6376	100.016		13.34	0.9423		33.167	1.4179
	45.8199	100.011		13.4	0.9424		33.333	1.41878
	45.9004	100.012		13.47	0.9426		33.5	1.41975
	46.0509	100.019		13.53	0.9427		33.667	1.42082
	46.212	100.016		13.6	0.9428		33.833	1.42185
	46.405	100.014		13.67	0.9429		34	1.42285
	46.6683	100.011		13.73	0.943		34.167	1.42383
	46.949	100.019		13.8	0.943		34.333	1.42499
	47.1626	100.017		13.87	0.9431		34.5	1.42607
	47.4299	100.016		13.93	0.9433		34.667	1.42711
	47.6481	100.015		14	0.9434		34.833	1.42815
	47.8471	100.015		14.07	0.9436		35	1.42911
	48.0323	100.013		14.13	0.9437		35.167	1.43004
	48.253	100.011		14.2	0.9438		35.333	1.43094
	48.3818	100.029		14.27	0.9439		35.5	1.43183
	48.5628	100.028		14.34	0.944		35.667	1.43261
	48.7733	100.027		14.4	0.9441		35.833	1.43348
	48.9694	100.027		14.47	0.9443		36	1.43439
	49.1632	100.027		14.54	0.9444		36.167	1.43532
	49.3332	100.027		14.6	0.9445		36.333	1.4363
	49.3899	100.027		14.67	0.9446		36.5	1.4372
	49.5605	100.025		14.73	0.9447		36.667	1.43809
	49.7491	100.024		14.8	0.9448		36.833	1.43903
	49.9315	100.022		14.87	0.9449		37	1.43994
	50.1044	100.021		14.93	0.9451		37.167	1.44084
	50.2413	100.02		15	0.9452		37.333	1.44183
	50.3824	100.02		15.07	0.9454		37.5	1.44289
	50.5736	100.02		15.14	0.9455		37.667	1.44397
	50.7539	100.02		15.2	0.9456		37.833	1.44492
	50.9379	100.023		15.27	0.9458		38	1.44585
	51.1154	100.024		15.34	0.9459		38.167	1.44684
	51.2728	100.024		15.4	0.946		38.333	1.44787
	51.4016	100.023		15.47	0.9461		38.5	1.44893
	51.5757	100.022		15.54	0.9463		38.667	1.44998
	51.7452	100.021		15.6	0.9464		38.833	1.45102
	51.9565	100.022		15.67	0.9465		39	1.45219
	52.2422	100.024		15.74	0.9466		39.167	1.45319
	52.4725	100.026		15.8	0.9467		39.333	1.45413
	52.6355	100.029		15.87	0.9468		39.5	1.45508
	52.8089	100.031		15.93	0.947		39.667	1.45602
	52.9602	100.032		16	0.9471		39.833	1.45704
	53.1502	100.032		16.07	0.9472		40	1.45807
	53.3404	100.031		16.14	0.9473		40.167	1.45912
	53.5596	100.031		16.2	0.9475		40.333	1.4603
	53.7914	100.032		16.27	0.9476		40.5	1.46134
	54.0227	100.033		16.34	0.9477		40.667	1.46229
	54.2224	100.034		16.4	0.9478		40.833	1.46325
	54.4254	100.035		16.47	0.9479		41	1.46407
	54.6045	100.035		16.54	0.9481		41.167	1.46476
	54.7818	100.033		16.6	0.9481		41.333	1.46542
	54.8996	100.031		16.67	0.9482		41.5	1.4661
	55.0739	100.028		16.74	0.9483		41.667	1.46678
	55.247	100.028		16.8	0.9484		41.833	1.46755
	55.4757	100.029		16.87	0.9486		42	1.46835
	55.6739	100.03		16.94	0.9487		42.167	1.46914
	55.8486	100.029		17	0.9488		42.333	1.47008
	55.9766	100.029		17.07	0.9489		42.5	1.47098
	56.1442	100.029		17.14	0.9491		42.667	1.47193
	56.3204	100.031		17.2	0.9492		42.833	1.47299
	56.515	100.034		17.27	0.9493		43	1.47414
	56.6788	100.037		17.34	0.9494		43.167	1.47536
	56.8414	100.037		17.4	0.9495		43.333	1.47671
	56.9645	100.037		17.47	0.9496		43.5	1.47813
	57.1166	100.037		17.54	0.9498		43.667	1.47984
	57.2793	100.037		17.6	0.9499		43.833	1.48131
	57.4687	100.037		17.67	0.95		44	1.48267
	57.6658	100.037		17.74	0.9501		44.167	1.48398
	57.9168	100.037		17.8	0.9502		44.333	1.48519
	58.1487	100.037		17.87	0.9503		44.5	1.48633
	58.3423	100.037		17.94	0.9505		44.667	1.48741
	58.536	100.053		18	0.9506		44.833	1.48847
	58.7275	100.035		18.07	0.9507		45	1.48928
	58.9319	100.035		18.14	0.9508		45.167	1.49019
	59.1366	100.039		18.2	0.9509		45.333	1.49113
	59.2989	100.033		18.27	0.951		45.5	1.4921
	59.4713	100.037		18.34	0.9511		45.667	1.49284
	59.6291	100.032		18.4	0.9512		45.833	1.49369
	59.7644	100.032		18.47	0.9514		46	1.49458
	59.9425	100.035		18.54	0.9515		46.167	1.49546
	60.1646	100.039		18.6	0.9516		46.333	1.49643
	60.4007	100.041		18.67	0.9517		46.5	1.49735
	60.6009	100.043		18.74	0.9518		46.667	1.49822
	60.7873	100.046		18.8	0.9519		46.833	1.49908
	60.9552	100.047		18.87	0.952		47	1.50008
	61.1434	100.044		18.94	0.9521		47.167	1.501
	61.3166	100.051		19	0.9522		47.333	1.50186
	61.5196	100.058		19.07	0.9523		47.5	1.50269
	61.7005	100.065		19.14	0.9524		47.667	1.50361
	61.8925	100.062		19.2	0.9525		47.833	1.50458
	62.0871	100.059		19.27	0.9526		48	1.50559
	62.2787	100.059		19.34	0.9527		48.167	1.50663
	62.4237	100.057		19.4	0.9529		48.333	1.50778
	62.6046	100.057		19.47	0.953		48.5	1.5088
	62.7868	100.057		19.54	0.9531		48.667	1.50977
	62.9397	100.057		19.6	0.9532		48.833	1.51076
	63.0825	100.057		19.67	0.9534		49	1.5117
	63.249	100.054		19.74	0.9535		49.167	1.51267
	63.3432	100.054		19.81	0.9536		49.333	1.51366
	63.5798	100.053		19.87	0.9537		49.5	1.51466
	63.8548	100.053		19.94	0.9538		49.667	1.51581
	64.0899	100.053		20	0.9539		49.833	1.51695
	64.2832	100.051		20.07	0.954		50	1.51809
	64.4997	100.053		20.14	0.9541		50.167	1.51922
	64.6216	100.052		20.21	0.9542		50.333	1.52042
	64.8268	100.053		20.27	0.9543		50.5	1.52157
	65.0123	100.052		20.34	0.9544		50.667	1.52275
	65.1819	100.05		20.41	0.9545		50.833	1.52397
	65.3881	100.053		20.47	0.9546		51	1.52519
	65.5675	100.052		20.54	0.9547		51.167	1.52647
	65.7038	100.053		20.61	0.9548		51.333	1.52779
	65.8776	100.055		20.67	0.9549		51.5	1.52906
	66.0499	100.052		20.74	0.955		51.667	1.53034
	66.2032	100.052		20.81	0.9551		51.833	1.53157
	66.3436	100.051		20.87	0.9553		52	1.53281
	66.468	100.048		20.94	0.9554		52.167	1.53406
	66.6622	100.046		21.01	0.9554		52.333	1.53506
	66.9327	100.043		21.07	0.9555		52.5	1.5361
	67.1867	100.043		21.14	0.9556		52.667	1.53719
	67.3835	100.045		21.21	0.9558		52.833	1.53827
	67.5808	100.047		21.27	0.9559		53	1.53942
	67.7445	100.048		21.34	0.956		53.167	1.54065
	67.8928	100.049		21.41	0.9561		53.333	1.5418
	68.087	100.052		21.47	0.9562		53.5	1.54287
	68.2722	100.053		21.54	0.9563		53.667	1.54403
	68.4764	100.053		21.61	0.9564		53.833	1.54518
	68.6711	100.053		21.67	0.9565		54	1.54634
	68.8465	100.056		21.74	0.9566		54.167	1.54753
	68.9793	100.056		21.81	0.9568		54.333	1.54853
	69.1152	100.054		21.87	0.9569		54.5	1.54966
	69.3108	100.055		21.94	0.957		54.667	1.5508
	69.5369	100.054		22.01	0.9571		54.833	1.55192
	69.7466	100.052		22.07	0.9572		55	1.55302
	69.9267	100.048		22.14	0.9574		55.167	1.55413
	70.1176	100.049		22.21	0.9575		55.333	1.55523
	70.2889	100.048		22.27	0.9576		55.5	1.55634
	70.4977	100.045		22.34	0.9577		55.667	1.55743
	70.7163	100.044		22.41	0.9578		55.833	1.55858
	70.904	100.047		22.47	0.9579		56	1.55975
	71.0787	100.046		22.54	0.958		56.167	1.5609
	71.2741	100.042		22.61	0.9581		56.333	1.56213
	71.4286	100.04		22.67	0.9583		56.5	1.56337
	71.5766	100.041		22.74	0.9584		56.667	1.56462
	71.7498	100.042		22.81	0.9585		56.833	1.5659
	71.9372	100.041		22.87	0.9586		57	1.56729
	72.1227	100.04		22.94	0.9587		57.167	1.56866
	72.2731	100.043		23.01	0.9588		57.333	1.57007
	72.3882	100.044		23.07	0.9589		57.5	1.57155
	72.5359	100.048		23.14	0.959		57.667	1.5733
	72.6907	100.048		23.21	0.9591		57.833	1.575
	72.904	100.045		23.27	0.9593		58	1.57664
	73.1416	100.042		23.34	0.9594		58.167	1.57826
	73.3766	100.04		23.41	0.9595		58.333	1.57994
	73.584	100.037		23.47	0.9596		58.5	1.58153
	73.7591	100.038		23.54	0.9597		58.667	1.58314
	73.9287	100.035		23.61	0.9598		58.833	1.58472
	74.1235	100.034		23.67	0.9599		59	1.58605
	74.3291	100.037		23.74	0.96		59.167	1.58741
	74.5091	100.038		23.81	0.9602		59.333	1.58876
	74.675	100.039		23.87	0.9603		59.5	1.5901
	74.8291	100.037		23.94	0.9604		59.667	1.59131
	74.9835	100.036		24.01	0.9605		59.833	1.59261
	75.1475	100.036		24.07	0.9606		60	1.59395
	75.3215	100.035		24.14	0.9608		60.167	1.59531
	75.5868	100.034		24.21	0.9609		60.333	1.59661
	75.8305	100.035		24.27	0.961		60.5	1.59789
	75.9981	100.034		24.34	0.9611		60.667	1.59915
	76.1402	100.033		24.41	0.9612		60.833	1.60043
	76.3298	100.031		24.47	0.9613		61	1.60179
	76.4859	100.029		24.54	0.9614		61.167	1.60318
	76.6995	100.028		24.61	0.9616		61.333	1.60455
	76.9012	100.026		24.67	0.9617		61.5	1.60585
	77.0885	100.023		24.74	0.9618		61.667	1.60738
	77.2576	100.021		24.81	0.9619		61.833	1.6088
	77.4446	100.021		24.87	0.962		62	1.61017
	77.5717	100.021		24.94	0.9621		62.167	1.6115
	77.7727	100.02		25.01	0.9622		62.333	1.61264
	77.9626	100.02		25.07	0.9623		62.5	1.61389
	78.1212	100.02		25.14	0.9624		62.667	1.61521
	78.2138	100.021		25.21	0.9625		62.833	1.61653
	78.3746	100.022		25.27	0.9626		63	1.61767
	78.4864	100.022		25.34	0.9628		63.167	1.61886
	78.686	100.023		25.41	0.9629		63.333	1.62008
	78.9031	100.025		25.47	0.963		63.5	1.62132
	79.1382	100.027		25.54	0.9631		63.667	1.62267
	79.3851	100.027		25.61	0.9632		63.833	1.624
	79.592	100.028		25.67	0.9633		64	1.62528
	79.714	100.029		25.74	0.9634		64.167	1.62657
	79.9189	100.029		25.81	0.9636		64.333	1.62787
	80.0999	100.028		25.87	0.9637		64.5	1.62912
	80.289	100.027		25.94	0.9638		64.667	1.63033
	80.4865	100.026		26.01	0.964		64.833	1.63148
	80.6827	100.027		26.08	0.9641		65	1.63244
	80.8253	100.026		26.14	0.9642		65.167	1.63352
	81.0022	100.027		26.21	0.9644		65.333	1.63473
	81.139	100.027		26.28	0.9645		65.5	1.63605
	81.2892	100.026		26.34	0.9646		65.667	1.63735
	81.5174	100.025		26.41	0.9648		65.833	1.63869
	81.7871	100.025		26.47	0.9649		66	1.64006
	81.9678	100.024		26.54	0.965		66.167	1.64145
	82.1529	100.024		26.61	0.9652		66.333	1.64309
	82.3147	100.026		26.67	0.9653		66.5	1.6446
	82.4824	100.032		26.74	0.9654		66.667	1.64601
	82.6869	100.041		26.81	0.9655		66.833	1.64741
	82.8826	100.048		26.88	0.9656		67	1.64891
	83.0552	100.054		26.94	0.9657		67.167	1.65036
	83.252	100.061		27.01	0.9658		67.333	1.65167
	83.4187	100.065		27.07	0.966		67.5	1.6529
	83.5921	100.067		27.14	0.9661		67.667	1.65392
	83.7726	100.065		27.21	0.9662		67.833	1.6549
	83.9341	100.064		27.28	0.9663		68	1.65589
	84.1051	100.063		27.34	0.9664		68.167	1.65694
	84.282	100.062		27.41	0.9666		68.333	1.65791
	84.4648	100.06		27.48	0.9667		68.5	1.65912
	84.6433	100.057		27.54	0.9668		68.667	1.66041
	84.7897	100.053		27.61	0.9669		68.833	1.66173
	84.9072	100.05		27.68	0.9669		69	1.66342
	85.0242	100.048		27.74	0.9671		69.167	1.66485
	85.1807	100.045		27.81	0.9672		69.333	1.66622
	85.3349	100.044		27.88	0.9673		69.5	1.66763
	85.5614	100.043		27.94	0.9674		69.667	1.66893
	85.7466	100.043		28.01	0.9675		69.833	1.67029
	85.9844	100.044		28.08	0.9676		70	1.6717
	86.2164	100.044		28.14	0.9678		70.167	1.67312
	86.4182	100.043		28.21	0.9679		70.333	1.67448
	86.5857	100.042		28.27	0.968		70.5	1.67582
	86.7618	100.041		28.34	0.9681		70.667	1.67714
	86.9161	100.04		28.41	0.9683		70.833	1.67845
	87.1323	100.037		28.48	0.9685		71	1.67977
	87.3092	100.035		28.54	0.9686		71.167	1.6811
	87.5125	100.034		28.61	0.9687		71.333	1.68246
	87.6917	100.033		28.68	0.9688		71.5	1.68388
	87.8554	100.032		28.74	0.9689		71.667	1.68544
	88.0305	100.031		28.81	0.969		71.833	1.68695
	88.1838	100.03		28.88	0.9691		72	1.6884
	88.3257	100.03		28.94	0.9693		72.167	1.68986
	88.4856	100.028		29.01	0.9694		72.333	1.69132
	88.6441	100.027		29.08	0.9695		72.5	1.69273
	89.1681	100.01		29.14	0.9696		72.667	1.69412
	89.1184	100.01		29.21	0.9697		72.833	1.69546
	89.1722	100.013		29.28	0.9698		73	1.6967
	89.2108	100.017		29.34	0.97		73.167	1.69805
	89.2197	100.018		29.41	0.9701		73.333	1.6995
	89.2336	100.017		29.48	0.9702		73.5	1.70105
	89.2496	100.016		29.54	0.9703		73.667	1.70287
	89.2312	100.015		29.61	0.9705		73.833	1.70472
	89.2684	100.013		29.68	0.9706		74	1.70657
	89.2467	100.01		29.74	0.9707		74.167	1.70844
	89.2273	100.006		29.81	0.9708		74.333	1.71069
	89.2442	100.004		29.88	0.971		74.5	1.71276
	89.2981	100.004		29.94	0.9711		74.667	1.71471
	89.3907	100.004		30.01	0.9712		74.833	1.71661
	89.4914	100.002		30.08	0.9713		75	1.7185
	89.5096	100.002		30.14	0.9715		75.167	1.72037
	89.5127	100.005		30.21	0.9716		75.333	1.72219
	89.5908	100.006		30.28	0.9717		75.5	1.724
	89.6572	100.006		30.34	0.9718		75.667	1.72571
	89.6847	100.006		30.41	0.972		75.833	1.72746
	89.7111	100.007		30.48	0.9721		76	1.72921
	89.6822	100.007		30.54	0.9722		76.167	1.73091
	89.6849	100.007		30.61	0.9724		76.333	1.73265
	89.7175	100.006		30.68	0.9725		76.5	1.73443
	89.7904	100.008		30.74	0.9726		76.667	1.73629
	89.8153	100.008		30.81	0.9727		76.833	1.7382
	89.8145	100.009		30.88	0.9729		77	1.74036
	89.8356	100.01		30.94	0.973		77.167	1.74243
	89.8939	100.01		31.01	0.9731		77.333	1.74447
	89.95	100.011		31.08	0.9732		77.5	1.74657
	90.0056	100.011		31.14	0.9734		77.667	1.74879
	90.0302	100.01		31.21	0.9735		77.833	1.75084
	90.0848	100.009		31.28	0.9736		78	1.75287
	90.1357	100.008		31.35	0.9738		78.167	1.75489
	90.1914	100.008		31.41	0.9739		78.333	1.75678
	90.2506	100.007		31.48	0.974		78.5	1.7587
	90.3172	100.008		31.55	0.9741		78.667	1.76063
	90.3346	100.009		31.61	0.9742		78.833	1.76256
	90.3499	100.01		31.68	0.9743		79	1.76452
	90.381	100.01		31.74	0.9744		79.167	1.76657
	90.5146	100.009		31.81	0.9745		79.333	1.76859
	90.7187	100.009		31.88	0.9747		79.5	1.77053
	90.93	100.008		31.94	0.9748		79.667	1.77261
	91.0781	100.005		32.01	0.9749		79.833	1.77464
	91.1694	100.01		32.08	0.975		80	1.77672
	91.2585	100.013		32.14	0.9751		80.167	1.77877
	91.3931	100.017		32.21	0.9753		80.333	1.78083
	91.4911	100.02		32.28	0.9754		80.5	1.78294
	91.6177	100.022		32.35	0.9755		80.667	1.78507
	91.7132	100.025		32.41	0.9756		80.833	1.78721
	91.7946	100.023		32.48	0.9757		81	1.78941
	91.856	100.019		32.55	0.9758		81.167	1.79157
	91.9965	100.017		32.61	0.9759		81.333	1.79374
	92.0901	100.013		32.68	0.9761		81.5	1.79589
	92.1223	100.013		32.75	0.9762		81.667	1.79801
	92.2107	100.012		32.81	0.9763		81.833	1.80017
	92.2962	100.012		32.88	0.9764		82	1.80236
	92.3846	100.012		32.95	0.9765		82.167	1.80453
	92.4457	100.013		33.01	0.9766		82.333	1.8068
	92.5352	100.013		33.08	0.9768		82.5	1.80915
	92.6072	100.014		33.15	0.9769		82.667	1.81153
	92.7118	100.013		33.21	0.9771		82.833	1.81391
	92.8463	100.014		33.28	0.9772		83	1.81646
	92.943	100.016		33.35	0.9774		83.167	1.81894
	93.0703	100.017		33.41	0.9775		83.333	1.82145
	93.1746	100.018		33.48	0.9776		83.5	1.82396
	93.234	100.019		33.55	0.9778		83.667	1.82648
	93.3155	100.018		33.61	0.9779		83.833	1.82905
	93.4071	100.017		33.68	0.978		84	1.83165
	93.5227	100.018		33.75	0.9782		84.167	1.8342
	93.7458	100.02		33.81	0.9783		84.333	1.83672
	93.9496	100.021		33.88	0.9785		84.5	1.83914
	94.108	100.022		33.95	0.9786		84.667	1.84148
	94.1946	100.023		34.01	0.9787		84.833	1.84377
	94.3111	100.027		34.08	0.9789		85	1.84594
	94.4283	100.027		34.15	0.979		85.167	1.84824
	94.5437	100.026		34.21	0.9791		85.333	1.85061
	94.6945	100.024		34.28	0.9792		85.5	1.85304
	94.8584	100.024		34.35	0.9794		85.667	1.85556
	95.0347	100.024		34.41	0.9795		85.833	1.85811
	95.2191	100.024		34.48	0.9797		86	1.86075
	95.3868	100.025		34.55	0.9798		86.167	1.86343
	95.5325	100.028		34.61	0.98		86.333	1.86627
	95.6292	100.029		34.68	0.9801		86.5	1.86909
	95.7119	100.028		34.75	0.9802		86.667	1.87199
	95.8608	100.027		34.81	0.9804		86.833	1.87491
	96.0086	100.026		34.88	0.9805		87	1.87795
	96.1455	100.026		34.95	0.9806		87.167	1.8809
	96.3201	100.025		35.01	0.9807		87.333	1.88374
	96.4703	100.024		35.08	0.9809		87.5	1.88654
	96.5683	100.022		35.15	0.981		87.667	1.88931
	96.7054	100.02		35.21	0.9811		87.833	1.89206
	96.8294	100.02		35.28	0.9813		88	1.89478
	96.9591	100.019		35.35	0.9814		88.167	1.89747
	97.1106	100.019		35.41	0.9815		88.333	1.90014
	97.2538	100.019		35.48	0.9816		88.5	1.9029
	97.2819	100.019		35.55	0.9817		88.667	1.90573
	97.3997	100.02		35.61	0.9819		88.833	1.90862
	97.5516	100.021		35.68	0.982		89	1.91159
	97.777	100.022		35.75	0.9821		89.167	1.91453
	98.0008	100.021		35.81	0.9822		89.333	1.91751
	98.2148	100.02		35.88	0.9823		89.5	1.92048
	98.3259	100.019		35.95	0.9825		89.667	1.92345
	98.4871	100.019		36.01	0.9826		89.833	1.92645
	98.6423	100.019		36.08	0.9827		90	1.92949
	98.807	100.019		36.15	0.9828		90.167	1.93251
	98.9731	100.019		36.21	0.983		90.333	1.93549
	99.1948	100.021		36.28	0.9831		90.5	1.93848
	99.2684	100.022		36.35	0.9832		90.667	1.94145
	99.433	100.021		36.41	0.9833		90.833	1.94442
	99.5753	100.021		36.48	0.9834		91	1.94735
	99.7012	100.021		36.55	0.9835		91.167	1.95024
	99.7989	100.022		36.61	0.9836		91.333	1.95307
	99.9217	100.02		36.68	0.9838		91.5	1.95588
	100.011	100.018		36.75	0.984		91.667	1.95858
	100.203	100.019		36.81	0.9841		91.833	1.96129
	100.403	100.019		36.88	0.9843		92	1.96402
	100.638	100.019		36.95	0.9844		92.167	1.96673
	100.849	100.018		37.02	0.9845		92.333	1.96931
	101.01	100.018		37.08	0.9846		92.5	1.97195
	101.145	100.019		37.15	0.9847		92.667	1.97474
	101.31	100.02		37.21	0.9849		92.833	1.97762
	101.495	100.02		37.28	0.985		93	1.98052
	101.664	100.022		37.35	0.9852		93.167	1.98348
	101.82	100.024		37.42	0.9853		93.333	1.98655
	101.968	100.026		37.48	0.9854		93.5	1.98966
	102.107	100.026		37.55	0.9855		93.667	1.99285
	102.252	100.026		37.62	0.9857		93.833	1.99595
	102.436	100.026		37.68	0.9858		94	1.9991
	102.673	100.027		37.75	0.9859		94.167	2.00228
	102.889	100.026		37.82	0.986		94.333	2.00543
	103.099	100.026		37.88	0.9861		94.5	2.00856
	103.278	100.025		37.95	0.9862		94.667	2.0117
	103.431	100.025		38.02	0.9864		94.833	2.01484
	103.554	100.024		38.08	0.9865		95	2.01787
	103.718	100.022		38.15	0.9866		95.167	2.02088
	103.897	100.019		38.22	0.9867		95.333	2.02388
	104.067	100.017		38.28	0.9869		95.5	2.02689
	104.211	100.015		38.35	0.987		95.667	2.02971
	104.4	100.016		38.42	0.9871		95.833	2.03262
	104.567	100.017		38.48	0.9873		96	2.03558
	104.735	100.018		38.55	0.9874		96.167	2.0386
	104.853	100.019		38.62	0.9875		96.333	2.04176
	104.998	100.02		38.68	0.9876		96.5	2.04487
	105.124	100.02		38.75	0.9878		96.667	2.04802
	105.3	100.019		38.82	0.9879		96.833	2.0512
	105.465	100.017		38.88	0.988		97	2.05455
	105.657	100.017		38.95	0.9882		97.167	2.05781
	105.794	100.017		39.02	0.9883		97.333	2.06099
	105.955	100.016		39.08	0.9884		97.5	2.06411
	106.106	100.018		39.15	0.9885		97.667	2.06715
	106.255	100.021		39.22	0.9886		97.833	2.07019
	106.406	100.024		39.28	0.9887		98	2.07322
	106.614	100.025		39.35	0.9888		98.167	2.07627
	106.816	100.025		39.42	0.9889		98.333	2.07925
	107.019	100.027		39.48	0.989		98.5	2.08226
	107.199	100.027		39.55	0.9891		98.667	2.0852
	107.395	100.026		39.62	0.9892		98.833	2.08811
	107.616	100.025		39.68	0.9893		99	2.0911
	107.892	100.024		39.75	0.9895		99.167	2.09401
	108.122	100.023		39.82	0.9896		99.333	2.09687
	108.325	100.02		39.88	0.9897		99.5	2.09974
	108.496	100.017		39.95	0.9899		99.667	2.10252
	108.702	100.015		40.02	0.99		99.833	2.10541
	108.903	100.014		40.08	0.9901		100	2.10829
	109.087	100.015		40.15	0.9902		100.167	2.11113
	109.271	100.016		40.22	0.9904		100.333	2.11399
	109.458	100.018		40.28	0.9904		100.5	2.11693
	109.593	100.019		40.35	0.9905		100.667	2.11984
	109.771	100.02		40.42	0.9907		100.833	2.12274
	109.931	100.02		40.48	0.9908		101	2.12576
	110.05	100.019		40.55	0.991		101.167	2.12879
	110.162	100.018		40.62	0.9911		101.333	2.13181
	110.302	100.017		40.68	0.9912		101.5	2.13481
	110.487	100.017		40.75	0.9913		101.667	2.13784
	110.664	100.018		40.82	0.9914		101.833	2.14071
	110.848	100.019		40.88	0.9915		102	2.1435
	111.026	100.019		40.95	0.9916		102.167	2.14625
	111.198	100.019		41.02	0.9917		102.333	2.14872
	111.336	100.024		41.08	0.9918		102.5	2.15131
	111.493	100.03		41.15	0.9919		102.667	2.15396
	111.677	100.034		41.22	0.992		102.833	2.15662
	111.852	100.039		41.28	0.9922		103	2.15922
	112.038	100.046		41.35	0.9923		103.167	2.1618
	112.22	100.051		41.42	0.9924		103.333	2.16432
	112.3	100.052		41.48	0.9925		103.5	2.16686
	112.451	100.049		41.55	0.9927		103.667	2.16942
	112.612	100.046		41.62	0.9928		103.833	2.17201
	112.805	100.044		41.68	0.9928		104	2.17465
	113.068	100.041		41.75	0.9929		104.167	2.1773
	113.349	100.039		41.82	0.993		104.333	2.17998
	113.563	100.037		41.88	0.9932		104.5	2.18256
	113.83	100.036		41.95	0.9933		104.667	2.18514
	114.048	100.035		42.02	0.9934		104.833	2.18773
	114.247	100.035		42.09	0.9935		105	2.19027
	114.432	100.033		42.15	0.9936		105.167	2.19287
	114.653	100.031		42.22	0.9937		105.333	2.19545
	114.782	100.029		42.28	0.9939		105.5	2.19801
	114.963	100.028		42.35	0.994		105.667	2.20076
	115.173	100.027		42.42	0.9941		105.833	2.20348
	115.369	100.027		42.49	0.9942		106	2.20613
	115.563	100.027		42.55	0.9943		106.167	2.20871
	115.733	100.027		42.62	0.9944		106.333	2.21131
	115.79	100.027		42.68	0.9945		106.5	2.21383
	115.96	100.025		42.75	0.9946		106.667	2.2163
	116.149	100.024		42.82	0.9948		106.833	2.21877
	116.332	100.022		42.89	0.9949		107	2.22104
	116.504	100.021		42.95	0.9951		107.167	2.22339
	116.641	100.02		43.02	0.9952		107.333	2.22573
	116.782	100.02		43.09	0.9953		107.5	2.22804
	116.974	100.02		43.15	0.9954		107.667	2.23014
	117.154	100.02		43.22	0.9955		107.833	2.23221
	117.338	100.023		43.29	0.9956		108	2.23417
	117.515	100.024		43.35	0.9957		108.167	2.23605
	117.673	100.024		43.42	0.9959		108.333	2.23767
	117.802	100.023		43.49	0.996		108.5	2.23945
	117.976	100.022		43.55	0.9961		108.667	2.24124
	118.145	100.021		43.62	0.9963		108.833	2.243
	118.356	100.022		43.69	0.9964		109	2.24475
	118.642	100.024		43.75	0.9965		109.167	2.24651
	118.873	100.026		43.82	0.9966		109.333	2.24823
	119.035	100.029		43.89	0.9967		109.5	2.24988
	119.209	100.031		43.95	0.9968		109.667	2.25142
	119.36	100.032		44.02	0.9969		109.833	2.25299
	119.55	100.032		44.09	0.997		110	2.25458
	119.74	100.031		44.15	0.9971		110.167	2.25617
	119.96	100.031		44.22	0.9972		110.333	2.25765
	120.191	100.032		44.29	0.9973		110.5	2.25904
	120.423	100.033		44.35	0.9975		110.667	2.26039
	120.622	100.034		44.42	0.9976		110.833	2.26175
	120.825	100.035		44.49	0.9977		111	2.26282
	121.004	100.035		44.55	0.9979		111.167	2.26383
	121.182	100.033		44.62	0.998		111.333	2.26478
	121.3	100.031		44.69	0.9981		111.5	2.2657
	121.474	100.028		44.75	0.9982		111.667	2.26632
	121.647	100.028		44.82	0.9983		111.833	2.26706
	121.876	100.029		44.89	0.9984		112	2.26773
	122.074	100.03		44.95	0.9985		112.167	2.26833
	122.249	100.029		45.02	0.9987		112.333	2.2687
	122.377	100.029		45.09	0.9988		112.5	2.26898
	122.544	100.029		45.15	0.9989		112.667	2.26909
	122.72	100.031		45.22	0.999		112.833	2.26909
	122.915	100.034		45.29	0.9991		113	2.26861
	123.079	100.037		45.35	0.9992		113.167	2.26823
	123.241	100.037		45.42	0.9993		113.333	2.2677
	123.364	100.037		45.49	0.9994		113.5	2.26704
	123.517	100.037		45.55	0.9995		113.667	2.26599
	123.679	100.037		45.62	0.9996		113.833	2.26499
	123.869	100.037		45.69	0.9998		114	2.26387
	124.066	100.037		45.76	0.9999		114.167	2.26268
	124.317	100.037		45.82	1		114.333	2.26105
	124.549	100.037		45.89	1		114.5	2.25957
	124.742	100.037		45.95	1		114.667	2.25812
	124.936	100.053		46.02	1		114.833	2.25663
	125.127	100.065		46.09	1		115	2.25504
	125.332	100.075		46.15	1		115.167	2.25351
	125.537	100.079		46.22	1.001		115.333	2.25199
	125.699	100.073		46.29	1.001		115.5	2.25048
	125.871	100.067		46.36	1.001		115.667	2.24895
	126.029	100.062		46.42	1.001		115.833	2.24732
	126.164	100.062		46.49	1.001		116	2.24568
	126.343	100.065		46.56	1.001		116.167	2.24407
	126.565	100.069		46.62	1.001		116.333	2.2423
	126.801	100.071		46.69	1.001		116.5	2.24047
	127.001	100.073		46.76	1.002		116.667	2.23856
	127.187	100.076		46.82	1.002		116.833	2.23662
	127.355	100.077		46.89	1.002		117	2.23445
	127.543	100.074		46.96	1.002		117.167	2.23216
	127.717	100.071		47.02	1.002		117.333	2.22967
	127.92	100.068		47.09	1.002		117.5	2.22708
	128.1	100.065		47.16	1.002		117.667	2.22398
	128.292	100.062		47.22	1.002		117.833	2.22099
	128.487	100.059		47.29	1.002		118	2.21783
	128.679	100.059		47.36	1.003		118.167	2.21415
	128.824	100.057		47.42	1.003		118.333	2.21017
	129.005	100.057		47.49	1.003		118.5	2.20642
	129.187	100.057		47.56	1.003		118.667	2.20271
	129.34	100.057		47.62	1.003		118.833	2.19895
	129.482	100.057		47.69	1.003		119	2.19523
	129.649	100.054		47.76	1.003		119.167	2.19165
	129.743	100.054		47.82	1.003		119.333	2.18826
	129.98	100.053		47.89	1.003		119.5	2.185
	130.255	100.053		47.96	1.004		119.667	2.18216
	130.49	100.053		48.02	1.004		119.833	2.17929
	130.683	100.051		48.09	1.004		120	2.17661
	130.9	100.053		48.16	1.004		120.167	2.17409
	131.022	100.052		48.22	1.004		120.333	2.1721
	131.227	100.053		48.29	1.004		120.5	2.17006
	131.412	100.052		48.36	1.004		120.667	2.16806
	131.582	100.05		48.42	1.004		120.833	2.16609
	131.788	100.053		48.49	1.004		121	2.16452
	131.967	100.052		48.56	1.005		121.167	2.16266
	132.104	100.053		48.62	1.005		121.333	2.16067
	132.278	100.055		48.69	1.005		121.5	2.15869
	132.45	100.052		48.76	1.005		121.667	2.15653
	132.603	100.052		48.82	1.005		121.833	2.15445
	132.744	100.051		48.89	1.005		122	2.1524
	132.868	100.048		48.96	1.006		122.167	2.15035
	133.062	100.046		49.02	1.006		122.333	2.14829
	133.333	100.043		49.09	1.006		122.5	2.1463
	133.587	100.043		49.16	1.006		122.667	2.14444
	133.783	100.045		49.22	1.006		122.833	2.14268
	133.981	100.047		49.29	1.006		123	2.14122
	134.144	100.048		49.36	1.006		123.167	2.13979
	134.293	100.049		49.42	1.006		123.333	2.13873
	134.487	100.052		49.49	1.006		123.5	2.13761
	134.672	100.053		49.56	1.007		123.667	2.137
	134.876	100.053		49.62	1.007		123.833	2.13618
	135.071	100.053		49.69	1.007		124	2.13533
	135.246	100.056		49.76	1.007		124.167	2.13454
	135.379	100.056		49.82	1.007		124.333	2.13388
	135.515	100.054		49.89	1.007		124.5	2.13319
	135.711	100.055		49.96	1.007		124.667	2.1325
	135.937	100.054		50.02	1.007		124.833	2.1318
	136.147	100.052		50.09	1.008		125	2.13123
	136.327	100.048		50.16	1.008		125.167	2.13069
	136.518	100.049		50.22	1.008		125.333	2.1302
	136.689	100.048		50.29	1.008		125.5	2.12974
	136.898	100.045		50.36	1.008		125.667	2.12943
	137.116	100.044		50.42	1.008		125.833	2.12912
	137.304	100.047		50.49	1.008		126	2.12887
	137.479	100.046		50.56	1.008		126.167	2.12867
	137.674	100.042		50.63	1.009		126.333	2.12854
	137.829	100.04		50.69	1.009		126.5	2.12839
	137.977	100.041		50.76	1.009		126.667	2.12833
	138.15	100.042		50.82	1.009		126.833	2.12834
	138.337	100.041		50.89	1.009		127	2.12843
	138.523	100.04		50.96	1.009		127.167	2.12849
	138.673	100.043		51.02	1.009		127.333	2.12864
	138.788	100.044		51.09	1.01		127.5	2.1289
	138.936	100.048		51.16	1.01		127.667	2.12939
	139.091	100.048		51.23	1.01		127.833	2.12991
	139.304	100.045		51.29	1.01		128	2.1305
	139.542	100.042		51.36	1.01		128.167	2.13107
	139.777	100.04		51.42	1.01		128.333	2.13177
	139.984	100.037		51.49	1.01		128.5	2.13236
	140.159	100.038		51.56	1.01		128.667	2.13293
	140.329	100.035		51.63	1.01		128.833	2.13348
	140.523	100.034		51.69	1.011		129	2.13391
	140.729	100.037		51.76	1.011		129.167	2.13451
	140.909	100.038		51.83	1.011		129.333	2.13524
	141.075	100.039		51.89	1.011		129.5	2.13601
	141.229	100.037		51.96	1.011		129.667	2.13696
	141.383	100.036		52.03	1.011		129.833	2.13781
	141.547	100.036		52.09	1.011		130	2.13865
	141.721	100.035		52.16	1.011		130.167	2.13956
	141.987	100.034		52.23	1.012		130.333	2.14058
	142.23	100.035		52.29	1.012		130.5	2.14156
	142.398	100.034		52.36	1.012		130.667	2.14253
	142.54	100.033		52.43	1.012		130.833	2.14356
	142.73	100.031		52.49	1.012		131	2.14464
	142.886	100.029		52.56	1.012		131.167	2.14563
	143.099	100.028		52.63	1.012		131.333	2.1466
	143.301	100.026		52.69	1.012		131.5	2.14756
	143.488	100.023		52.76	1.013		131.667	2.14845
	143.658	100.021		52.83	1.013		131.833	2.1494
	143.845	100.021		52.89	1.013		132	2.15042
	143.972	100.021		52.96	1.013		132.167	2.15152
	144.173	100.02		53.03	1.013		132.333	2.15264
	144.363	100.02		53.09	1.013		132.5	2.15374
	144.521	100.02		53.16	1.013		132.667	2.15486
	144.614	100.021		53.23	1.013		132.833	2.15595
	144.775	100.022		53.29	1.014		133	2.1571
	144.886	100.022		53.36	1.014		133.167	2.15823
	145.086	100.023		53.43	1.014		133.333	2.15934
	145.303	100.025		53.49	1.014		133.5	2.16039
	145.538	100.027		53.56	1.014		133.667	2.16153
	145.785	100.027		53.63	1.014		133.833	2.16273
	145.992	100.028		53.69	1.014		134	2.164
	146.114	100.029		53.76	1.014		134.167	2.16529
	146.319	100.029		53.83	1.015		134.333	2.16665
	146.5	100.028		53.89	1.015		134.5	2.16791
	146.689	100.027		53.96	1.015		134.667	2.1691
	146.886	100.026		54.03	1.015		134.833	2.17023
	147.083	100.027		54.09	1.015		135	2.1713
	147.225	100.026		54.16	1.015		135.167	2.17243
	147.402	100.027		54.23	1.015		135.333	2.17354
	147.539	100.027		54.29	1.015		135.5	2.17463
	147.689	100.026		54.36	1.015		135.667	2.1757
	147.917	100.025		54.43	1.016		135.833	2.17674
	148.187	100.025		54.49	1.016		136	2.17773
	148.368	100.024		54.56	1.016		136.167	2.17869
	148.553	100.024		54.63	1.016		136.333	2.17965
	148.715	100.026		54.69	1.016		136.5	2.18064
	148.882	100.032		54.76	1.016		136.667	2.18161
	149.087	100.041		54.83	1.016		136.833	2.18252
	149.283	100.048		54.89	1.017		137	2.18352
	149.455	100.054		54.96	1.017		137.167	2.18457
	149.652	100.061		55.03	1.017		137.333	2.18567
	149.819	100.065		55.09	1.017		137.5	2.18677
	149.992	100.067		55.16	1.017		137.667	2.1879
	150.173	100.065		55.23	1.017		137.833	2.18909
	150.334	100.064		55.29	1.017		138	2.19024
	150.505	100.063		55.36	1.018		138.167	2.19129
	150.682	100.062		55.43	1.018		138.333	2.1923
	150.865	100.06		55.49	1.018		138.5	2.19332
	151.043	100.057		55.56	1.018		138.667	2.19433
	151.19	100.053		55.63	1.018		138.833	2.19538
	151.307	100.05		55.69	1.018		139	2.19632
	151.424	100.048		55.76	1.018		139.167	2.19735
	151.581	100.045		55.83	1.018		139.333	2.19845
	151.735	100.044		55.89	1.019		139.5	2.1996
	151.961	100.043		55.96	1.019		139.667	2.20098
	152.147	100.043		56.03	1.019		139.833	2.20228
	152.384	100.044		56.09	1.019		140	2.20354
	152.616	100.044		56.16	1.019		140.167	2.2048
	152.818	100.043		56.23	1.019		140.333	2.20613
	152.986	100.042		56.29	1.019		140.5	2.20739
	153.162	100.041		56.36	1.019		140.667	2.20863
	153.316	100.04		56.43	1.02		140.833	2.20981
	153.532	100.037		56.49	1.02		141	2.21081
	153.709	100.035		56.56	1.02		141.167	2.21189
	153.912	100.034		56.63	1.02		141.333	2.21304
	154.092	100.033		56.69	1.02		141.5	2.2142
	154.255	100.032		56.76	1.02		141.667	2.21538
	154.43	100.031		56.83	1.02		141.833	2.21656
	154.584	100.03		56.89	1.02		142	2.21772
	154.726	100.03		56.96	1.021		142.167	2.21891
	154.886	100.028		57.03	1.021		142.333	2.22011
	155.044	100.027		57.1	1.021		142.5	2.22123
	155.283	100.026		57.16	1.021		142.667	2.22238
	155.534	100.025		57.23	1.021		142.833	2.22361
	155.766	100.024		57.3	1.021		143	2.22484
	155.939	100.023		57.36	1.021		143.167	2.22603
	156.073	100.022		57.43	1.022		143.333	2.22719
	156.233	100.022		57.5	1.022		143.5	2.22838
	156.398	100.022		57.56	1.022		143.667	2.22964
	156.606	100.022		57.63	1.022		143.833	2.23081
	156.8	100.021		57.7	1.022		144	2.23189
	156.98	100.02		57.76	1.022		144.167	2.23295
	157.186	100.018		57.83	1.022		144.333	2.2338
	157.371	100.014		57.9	1.022		144.5	2.23469
	157.541	100.011		57.96	1.023		144.667	2.23559
	157.724	100.006		58.03	1.023		144.833	2.2365
	157.863	100.003		58.1	1.023		145	2.23731
	158.024	99.9992		58.16	1.023		145.167	2.23822
	158.209	99.9962		58.23	1.023		145.333	2.23912
	158.395	99.9952		58.3	1.023		145.5	2.24003
	158.556	99.9928		58.36	1.024		145.667	2.24109
	158.746	99.9908		58.43	1.024		145.833	2.24212
	158.851	99.9899		58.5	1.024		146	2.24314
	159	99.9884		58.56	1.024		146.167	2.2442
	159.149	99.9879		58.63	1.024		146.333	2.24546
	159.294	99.985		58.7	1.024		146.5	2.24663
	159.485	99.9825		58.76	1.024		146.667	2.24775
	159.695	99.9806		58.83	1.024		146.833	2.24886
	159.873	99.9782		58.9	1.025		147	2.24992
	160.119	99.9757		58.96	1.025		147.167	2.2509
	160.344	99.9733		59.03	1.025		147.333	2.25183
	160.518	99.9718		59.1	1.025		147.5	2.25275
	160.7	99.9718		59.16	1.025		147.667	2.25347
	160.905	99.9713		59.23	1.025		147.833	2.25433
	161.047	99.9708		59.3	1.025		148	2.25521
	161.229	99.9698		59.36	1.026		148.167	2.25611
	161.402	99.9689		59.43	1.026		148.333	2.25712
	161.586	99.9664		59.5	1.026		148.5	2.25816
	161.76	99.9635		59.56	1.026		148.667	2.25925
	161.937	99.9615		59.63	1.026		148.833	2.26037
	162.088	99.9596		59.7	1.026		149	2.26158
	162.261	99.9591		59.76	1.026		149.167	2.26279
	162.41	99.9581		59.83	1.027		149.333	2.26407
	162.576	99.9591		59.9	1.027		149.5	2.26534
	162.783	99.9596		59.96	1.027		149.667	2.2117
	163.017	99.9601		60.03	1.027		149.833	1.91918
	163.235	99.9601		60.1	1.027		150	1.22527
	163.421	99.9581		60.16	1.027		149.833	0.30564
	163.568	99.9567		60.23	1.027		149.667	-0.44284
	163.722	99.9542		60.3	1.028		149.5	-0.86707
	163.895	99.9508		60.36	1.028		149.333	-0.99821
	164.071	99.9484		60.43	1.028		149.167	-0.99776
	164.277	99.9474		60.5	1.028		149	-0.93681
	164.479	99.9469		60.56	1.028		148.833	-0.90583
	164.664	99.9459		60.63	1.028		148.667	-0.89621
	164.849	99.9459		60.7	1.028		148.5	-0.8917
	165.017	99.9454		60.76	1.029		148.333	-0.88006
	165.2	99.9454		60.83	1.029		148.167	-0.86452
	165.344	99.944		60.9	1.029		148	-0.84939
	165.51	99.942		60.96	1.029		147.833	-0.83686
	165.658	99.9396		61.03	1.029		147.667	-0.82879
	165.867	99.9376		61.1	1.029		147.5	-0.82271
	166.034	99.9366		61.16	1.029		147.333	-0.81848
	166.246	99.9347		61.23	1.03		147.167	-0.81458
	166.36	99.9327		61.3	1.03		147	-0.81332
	166.474	99.9313		61.36	1.03		146.833	-0.81353
	166.598	99.9303		61.43	1.03		146.667	-0.81543
	166.763	99.9288		61.5	1.03		146.5	-0.81771
	166.924	99.9269		61.57	1.03		146.333	-0.82138
	167.112	99.9259		61.63	1.031		146.167	-0.82482
	167.297	99.9249		61.7	1.031		146	-0.82827
	167.531	99.923		61.76	1.031		145.833	-0.83189
	167.756	99.9215		61.83	1.031		145.667	-0.83607
	167.971	99.9195		61.9	1.031		145.5	-0.8402
	168.158	99.9171		61.96	1.031		145.333	-0.84447
	168.335	99.9146		62.03	1.031		145.167	-0.84879
	168.491	99.9117		62.1	1.032		145	-0.85353
	168.67	99.9107		62.16	1.032		144.833	-0.85803
	168.868	99.9103		62.23	1.032		144.667	-0.86244
	169.037	99.9098		62.3	1.032		144.5	-0.86683
	169.246	99.9093		62.37	1.032		144.333	-0.87121
	169.448	99.9093		62.43	1.032		144.167	-0.87566
	169.586	99.9098		62.5	1.032		144	-0.88013
	169.746	99.9088		62.56	1.033		143.833	-0.88462
	169.887	99.9064		62.63	1.033		143.667	-0.88911
	170.029	99.9044		62.7	1.033		143.5	-0.89358
	170.18	99.9024		62.76	1.033		143.333	-0.89804
	170.389	99.901		62.83	1.033		143.167	-0.90248
	170.608	99.8985		62.9	1.033		143	-0.90671
	170.837	99.8971		62.96	1.034		142.833	-0.91097
	171.041	99.8966		63.03	1.034		142.667	-0.91519
	171.205	99.8971		63.1	1.034		142.5	-0.91933
	171.371	99.8971		63.17	1.034		142.333	-0.92314
	171.504	99.8966		63.23	1.034		142.167	-0.92705
	171.696	99.8966		63.3	1.034		142	-0.93095
	171.878	99.8975		63.36	1.034		141.833	-0.93479
	172.045	99.8975		63.43	1.035		141.667	-0.93846
	172.233	99.8971		63.5	1.035		141.5	-0.94221
	172.445	99.8966		63.57	1.035		141.333	-0.94594
	172.597	99.8966		63.63	1.035		141.167	-0.94963
	172.789	99.8971		63.7	1.035		141	-0.95314
	172.969	99.8966		63.77	1.036		140.833	-0.95666
	173.129	99.8961		63.83	1.036		140.667	-0.96014
	173.27	99.8951		63.9	1.036		140.5	-0.96359
	173.47	99.8951		63.97	1.036		140.333	-0.96681
	173.6	99.8946		64.03	1.036		140.167	-0.97009
	173.82	99.8936		64.1	1.036		140	-0.97334
	173.976	99.8922		64.17	1.037		139.833	-0.97656
	174.11	99.8912		64.23	1.037		139.667	-0.97967
	174.245	99.8902		64.3	1.037		139.5	-0.98277
	174.415	99.8888		64.37	1.037		139.333	-0.98581
	174.527	99.8863		64.43	1.037		139.167	-0.98882
	174.704	99.8843		64.5	1.037		139	-0.99166
	174.877	99.8829		64.57	1.037		138.833	-0.9945
	175.068	99.8809		64.63	1.038		138.667	-0.9973
	175.32	99.879		64.7	1.038		138.5	-1.00004
	175.548	99.8785		64.77	1.038		138.333	-1.00272
	175.722	99.8775		64.83	1.038		138.167	-1.00544
	175.909	99.8775		64.9	1.038		138	-1.00817
	176.097	99.877		64.97	1.038		137.833	-1.01086
	176.264	99.8765		65.03	1.039		137.667	-1.01339
	176.446	99.8756		65.1	1.039		137.5	-1.01593
	176.63	99.8736		65.17	1.039		137.333	-1.01849
	176.801	99.8717		65.23	1.039		137.167	-1.02104
	176.986	99.8692		65.3	1.039		137	-1.02347
	177.147	99.8673		65.37	1.039		136.833	-1.02608
	177.319	99.8658		65.43	1.04		136.667	-1.02871
	177.476	99.8638		65.5	1.04		136.5	-1.03126
	177.656	99.8619		65.57	1.04		136.333	-1.03372
	177.775	99.8604		65.63	1.04		136.167	-1.03606
	177.951	99.859		65.7	1.04		136	-1.03832
	178.144	99.857		65.77	1.04		135.833	-1.04056
	178.366	99.8546		65.83	1.041		135.667	-1.04242
	178.605	99.8526		65.9	1.041		135.5	-1.04445
	178.794	99.8507		65.97	1.041		135.333	-1.04648
	178.957	99.8487		66.03	1.041		135.167	-1.04847
	179.098	99.8477		66.1	1.041		135	-1.05028
	179.257	99.8463		66.17	1.041		134.833	-1.05204
	179.461	99.8458		66.23	1.042		134.667	-1.05375
	179.646	99.8453		66.3	1.042		134.5	-1.05541
	179.825	99.8448		66.37	1.042		134.333	-1.0566
	180.02	99.8443		66.43	1.042		134.167	-1.05792
	180.198	99.8433		66.5	1.042		134	-1.0593
	180.347	99.8423		66.57	1.043		133.833	-1.06075
	180.524	99.8409		66.63	1.043		133.667	-1.0622
	180.686	99.8384		66.7	1.043		133.5	-1.06378
	180.847	99.837		66.77	1.043		133.333	-1.06544
	181.028	99.8355		66.83	1.043		133.167	-1.06721
	181.196	99.835		66.9	1.043		133	-1.06928
	181.386	99.835		66.97	1.044		132.833	-1.07119
	181.575	99.834		67.03	1.044		132.667	-1.07307
	181.724	99.8336		67.1	1.044		132.5	-1.07496
	181.856	99.8326		67.17	1.044		132.333	-1.07684
	181.934	99.8321		67.23	1.044		132.167	-1.07869
	182.075	99.8321		67.3	1.045		132	-1.08048
	182.226	99.8306		67.37	1.045		131.833	-1.08227
	182.401	99.8292		67.43	1.045		131.667	-1.08393
	182.608	99.8282		67.5	1.045		131.5	-1.08563
	182.839	99.8287		67.57	1.045		131.333	-1.08738
	183.053	99.8277		67.63	1.045		131.167	-1.08912
	183.273	99.8257		67.7	1.046		131	-1.09078
	183.446	99.8238		67.77	1.046		130.833	-1.0925
	183.632	99.8228		67.83	1.046		130.667	-1.09417
	183.808	99.8204		67.9	1.046		130.5	-1.09577
	183.961	99.8179		67.97	1.046		130.333	-1.09734
	184.127	99.815		68.03	1.046		130.167	-1.09887
	184.289	99.8121		68.1	1.047		130	-1.10039
	184.482	99.8096		68.17	1.047		129.833	-1.1019
	184.683	99.8077		68.23	1.047		129.667	-1.10314
	184.898	99.8067		68.3	1.047		129.5	-1.10437
	185.023	99.8057		68.37	1.047		129.333	-1.10551
	185.207	99.8052		68.43	1.048		129.167	-1.10661
	185.329	99.8042		68.5	1.048		129	-1.10752
	185.474	99.8033		68.57	1.048		128.833	-1.10855
	185.634	99.8013		68.63	1.048		128.667	-1.10958
	185.848	99.7989		68.7	1.048		128.5	-1.11058
	186.037	99.796		68.77	1.049		128.333	-1.11152
	186.284	99.793		68.83	1.049		128.167	-1.11248
	186.475	99.7901		68.9	1.049		128	-1.11349
	186.641	99.7872		68.97	1.049		127.833	-1.11454
	186.8	99.7852		69.03	1.049		127.667	-1.11554
	186.977	99.7837		69.1	1.049		127.5	-1.11654
	187.127	99.7823		69.17	1.05		127.333	-1.11755
	187.32	99.7813		69.23	1.05		127.167	-1.11858
	187.502	99.7803		69.3	1.05		127	-1.11964
	187.678	99.7793		69.37	1.05		126.833	-1.12062
	187.878	99.7789		69.44	1.05		126.667	-1.12156
	188.07	99.7784		69.5	1.051		126.5	-1.1225
	188.206	99.7774		69.57	1.051		126.333	-1.12343
	188.405	99.7764		69.63	1.051		126.167	-1.12434
	188.571	99.7759		69.7	1.051		126	-1.12521
	188.729	99.7745		69.77	1.051		125.833	-1.12607
	188.901	99.774		69.84	1.051		125.667	-1.12689
	189.073	99.7725		69.9	1.052		125.5	-1.12769
	189.248	99.7715		69.97	1.052		125.333	-1.12853
	189.394	99.771		70.04	1.052		125.167	-1.12943
	189.536	99.77		70.1	1.052		125	-1.1304
	189.664	99.7696		70.17	1.052		124.833	-1.13143
	189.787	99.7696		70.24	1.052		124.667	-1.13251
	189.943	99.7686		70.3	1.053		124.5	-1.13365
	190.115	99.7676		70.37	1.053		124.333	-1.13506
	190.286	99.7671		70.44	1.053		124.167	-1.13632
	190.48	99.7661		70.5	1.053		124	-1.13754
	190.695	99.7652		70.57	1.053		123.833	-1.1387
	190.929	99.7632		70.64	1.054		123.667	-1.13969
	191.135	99.7618		70.7	1.054		123.5	-1.14069
	191.309	99.7603		70.77	1.054		123.333	-1.14168
	191.472	99.7588		70.84	1.054		123.167	-1.14263
	191.641	99.7564		70.9	1.054		123	-1.14335
	191.817	99.7544		70.97	1.054		122.833	-1.14421
	191.992	99.7535		71.04	1.055		122.667	-1.14509
	192.201	99.752		71.1	1.055		122.5	-1.14595
	192.366	99.749		71.17	1.055		122.333	-1.14678
	192.539	99.7461		71.24	1.055		122.167	-1.14756
	192.705	99.7442		71.3	1.055		122	-1.14829
	192.859	99.7422		71.37	1.056		121.833	-1.14898
	193.018	99.7398		71.44	1.056		121.667	-1.14957
	193.15	99.7378		71.5	1.056		121.5	-1.15023
	193.298	99.7359		71.57	1.056		121.333	-1.15087
	193.478	99.7344		71.64	1.056		121.167	-1.15142
	193.69	99.7329		71.7	1.056		121	-1.15195
	193.919	99.7319		71.77	1.057		120.833	-1.15245
	194.142	99.73		71.84	1.057		120.667	-1.15292
	194.328	99.7276		71.9	1.057		120.5	-1.15339
	194.464	99.7256		71.97	1.057		120.333	-1.1538
	194.609	99.7222		72.04	1.057		120.167	-1.15428
	194.766	99.7188		72.1	1.058		120	-1.15476
	194.953	99.7149		72.17	1.058		119.833	-1.15523
	195.135	99.7109		72.24	1.058		119.667	-1.15582
	195.343	99.7085		72.3	1.058		119.5	-1.15637
	195.522	99.7056		72.37	1.058		119.333	-1.15683
	195.714	99.7027		72.44	1.059		119.167	-1.15723
	195.897	99.7022		72.5	1.059		119	-1.15776
	196.054	99.7002		72.57	1.059		118.833	-1.15831
	196.218	99.6983		72.64	1.059		118.667	-1.15887
	196.362	99.6953		72.7	1.059		118.5	-1.15943
	196.516	99.6924		72.77	1.059		118.333	-1.1601
	196.684	99.6904		72.84	1.06		118.167	-1.16078
	196.856	99.6865		72.9	1.06		118	-1.16148
	197.037	99.6836		72.97	1.06		117.833	-1.1622
	197.228	99.6807		73.04	1.06		117.667	-1.16298
	197.332	99.6782		73.1	1.061		117.5	-1.16365
	197.478	99.6763		73.17	1.061		117.333	-1.16423
	197.63	99.6753		73.24	1.061		117.167	-1.16474
	197.765	99.6753		73.3	1.061		117	-1.1652
	197.939	99.6763		73.37	1.061		116.833	-1.16572
	198.142	99.6758		73.44	1.061		116.667	-1.16629
	198.275	99.6743		73.5	1.062		116.5	-1.16686
	198.523	99.6729		73.57	1.062		116.333	-1.16748
	198.738	99.6699		73.64	1.062		116.167	-1.1682
	198.909	99.6665		73.7	1.062		116	-1.16905
	199.129	99.6616		73.77	1.062		115.833	-1.16999
	199.318	99.6562		73.84	1.063		115.667	-1.17127
	199.448	99.6513		73.9	1.063		115.5	-1.17254
	199.634	99.6474		73.97	1.063		115.333	-1.17388
	199.826	99.6435		74.04	1.063		115.167	-1.17529
	199.995	99.6406		74.1	1.063		115	-1.17705
	200.193	99.6377		74.17	1.064		114.833	-1.17875
	200.378	99.6338		74.24	1.064		114.667	-1.18057
	200.5	99.6304		74.3	1.064		114.5	-1.18247
	200.663	99.6269		74.37	1.064		114.333	-1.18451
	200.815	99.623		74.44	1.064		114.167	-1.1866
	200.938	99.6186		74.5	1.065		114	-1.1888
	201.113	99.6147		74.57	1.065		113.833	-1.19107
	201.281	99.6113		74.64	1.065		113.667	-1.19353
	201.48	99.6084		74.7	1.065		113.5	-1.19602
	201.715	99.6059		74.77	1.065		113.333	-1.19859
	201.941	99.6035		74.84	1.065		113.167	-1.20116
	202.127	99.6015		74.91	1.066		113	-1.20398
	202.274	99.5996		74.97	1.066		112.833	-1.2067
	202.447	99.5971		75.04	1.066		112.667	-1.20946
	202.587	99.5942		75.11	1.066		112.5	-1.21229
	202.776	99.5913		75.17	1.066		112.333	-1.21539
	202.92	99.5878		75.24	1.067		112.167	-1.21856
	203.122	99.584		75.31	1.067		112	-1.2219
	203.297	99.5805		75.37	1.067		111.833	-1.22537
	203.486	99.5766		75.44	1.067		111.667	-1.22944
	203.662	99.5732		75.51	1.067		111.5	-1.23339
	203.829	99.5703		75.57	1.067		111.333	-1.23736
	204.002	99.5678		75.64	1.068		111.167	-1.24131
	204.157	99.5659		75.71	1.068		111	-1.24565
	204.308	99.5629		75.77	1.068		110.833	-1.24977
	204.486	99.56		75.84	1.068		110.667	-1.25387
	204.642	99.558		75.9	1.068		110.5	-1.25799
	204.825	99.5551		75.97	1.068		110.333	-1.26207
	204.979	99.5512		76.04	1.069		110.167	-1.26622
	205.133	99.5478		76.1	1.069		110	-1.27043
	205.268	99.5439		76.17	1.069		109.833	-1.27462
	205.413	99.541		76.24	1.069		109.667	-1.27873
	205.544	99.538		76.3	1.069		109.5	-1.28273
	205.726	99.5346		76.37	1.07		109.333	-1.28667
	205.902	99.5322		76.44	1.07		109.167	-1.29053
	206.088	99.5287		76.5	1.07		109	-1.29403
	206.295	99.5248		76.57	1.07		108.833	-1.29761
	206.498	99.5199		76.64	1.07		108.667	-1.30117
	206.729	99.5156		76.71	1.07		108.5	-1.30471
	206.901	99.5112		76.77	1.071		108.333	-1.30804
	207.07	99.5063		76.84	1.071		108.167	-1.31142
	207.251	99.5019		76.9	1.071		108	-1.31481
	207.413	99.4985		76.97	1.071		107.833	-1.3182
	207.608	99.4955		77.04	1.071		107.667	-1.32161
	207.796	99.4916		77.11	1.072		107.5	-1.32508
	207.983	99.4882		77.17	1.072		107.333	-1.32851
	208.144	99.4857		77.24	1.072		107.167	-1.33192
	208.318	99.4833		77.3	1.072		107	-1.33533
	208.49	99.4804		77.37	1.072		106.833	-1.33864
	208.632	99.4784		77.44	1.073		106.667	-1.34196
	208.791	99.475		77.5	1.073		106.5	-1.34524
	208.919	99.4716		77.57	1.073		106.333	-1.34822
	209.088	99.4672		77.64	1.073		106.167	-1.35126
	209.287	99.4623		77.7	1.073		106	-1.35426
	209.531	99.4574		77.77	1.074		105.833	-1.35721
	209.718	99.453		77.84	1.074		105.667	-1.35981
	209.929	99.4491		77.91	1.074		105.5	-1.3624
	210.094	99.4457		77.97	1.074		105.333	-1.36485
	210.227	99.4428		78.04	1.075		105.167	-1.36723
	210.387	99.4394		78.11	1.075		105	-1.36929
	210.562	99.4359		78.17	1.075		104.833	-1.37142
	210.71	99.4315		78.24	1.075		104.667	-1.37343
	210.911	99.4276		78.31	1.075		104.5	-1.37535
	211.089	99.4237		78.37	1.076		104.333	-1.37704
	211.273	99.4193		78.44	1.076		104.167	-1.37875
	211.483	99.4159		78.51	1.076		104	-1.38039
	211.673	99.4125		78.57	1.076		103.833	-1.38192
	211.831	99.4095		78.64	1.076		103.667	-1.3831
	211.986	99.4066		78.71	1.077		103.5	-1.38436
	212.132	99.4032		78.77	1.077		103.333	-1.38554
	212.261	99.3993		78.84	1.077		103.167	-1.38666
	212.435	99.3949		78.91	1.077		103	-1.38728
	212.629	99.3905		78.97	1.077		102.833	-1.38795
	212.803	99.3856		79.04	1.078		102.667	-1.3885
	212.96	99.3807		79.11	1.078		102.5	-1.38893
	213.075	99.3753		79.17	1.078		102.333	-1.38877
	213.217	99.371		79.24	1.078		102.167	-1.38873
	213.364	99.3666		79.31	1.079		102	-1.38857
	213.533	99.3622		79.37	1.079		101.833	-1.3883
	213.711	99.3582		79.44	1.079		101.667	-1.38752
	213.889	99.3548		79.51	1.079		101.5	-1.38673
	214.064	99.3504		79.57	1.079		101.333	-1.38581
	214.273	99.3465		79.64	1.08		101.167	-1.3848
	214.5	99.3412		79.71	1.08		101	-1.38324
	214.707	99.3368		79.77	1.08		100.833	-1.38178
	214.861	99.3319		79.84	1.08		100.667	-1.38023
	215.027	99.3265		79.91	1.08		100.5	-1.37862
	215.179	99.3216		79.97	1.081		100.333	-1.37654
	215.381	99.3167		80.04	1.081		100.167	-1.37446
	215.545	99.3128		80.11	1.081		100	-1.37226
	215.755	99.3084		80.17	1.081		99.833	-1.36996
	215.923	99.3045		80.24	1.082		99.667	-1.36714
	216.103	99.3016		80.31	1.082		99.5	-1.36437
	216.264	99.2982		80.37	1.082		99.333	-1.36145
	216.421	99.2943		80.44	1.082		99.167	-1.35847
	216.581	99.2904		80.51	1.082		99	-1.35504
	216.715	99.2865		80.57	1.083		98.833	-1.35191
	216.87	99.282		80.64	1.083		98.667	-1.34887
	217.047	99.2767		80.71	1.083		98.5	-1.34586
	217.262	99.2718		80.77	1.083		98.333	-1.34288
	217.477	99.2674		80.84	1.084		98.167	-1.33997
	217.707	99.2625		80.91	1.084		98	-1.33715
	217.906	99.2581		80.97	1.084		97.833	-1.33438
	218.06	99.2542		81.04	1.084		97.667	-1.33192
	218.218	99.2498		81.11	1.084		97.5	-1.32945
	218.368	99.2459		81.17	1.085		97.333	-1.32709
	218.539	99.241		81.24	1.085		97.167	-1.32482
	218.724	99.2366		81.31	1.085		97	-1.32293
	218.917	99.2317		81.37	1.085		96.833	-1.32097
	219.101	99.2264		81.44	1.086		96.667	-1.31904
	219.289	99.2215		81.51	1.086		96.5	-1.31717
	219.478	99.2161		81.57	1.086		96.333	-1.31571
	219.653	99.2112		81.64	1.086		96.167	-1.3142
	219.826	99.2063		81.71	1.086		96	-1.31277
	219.973	99.201		81.77	1.087		95.833	-1.31149
	220.136	99.1966		81.84	1.087		95.667	-1.3107
	220.301	99.1927		81.91	1.087		95.5	-1.30979
	220.462	99.1887		81.97	1.087		95.333	-1.30933
	220.644	99.1843		82.04	1.087		95.167	-1.30923
	220.85	99.18		82.11	1.088		95	-1.30948
	220.99	99.1765		82.17	1.088		94.833	-1.30966
	221.138	99.1721		82.24	1.088		94.667	-1.31007
	221.266	99.1673		82.31	1.088		94.5	-1.31067
	221.391	99.1619		82.37	1.089		94.333	-1.31143
	221.565	99.1565		82.44	1.089		94.167	-1.31241
	221.741	99.1516		82.51	1.089		94	-1.31392
	221.87	99.1467		82.57	1.089		93.833	-1.31529
	222.093	99.1418		82.64	1.09		93.667	-1.31699
	222.307	99.137		82.71	1.09		93.5	-1.3186
	222.526	99.1316		82.77	1.09		93.333	-1.32024
	222.744	99.1267		82.84	1.09		93.167	-1.32195
	222.919	99.1213		82.91	1.091		93	-1.32371
	223.065	99.115		82.97	1.091		92.833	-1.32542
	223.226	99.1086		83.04	1.091		92.667	-1.32707
	223.389	99.1023		83.11	1.091		92.5	-1.32868
	223.576	99.0964		83.17	1.092		92.333	-1.33025
	223.77	99.0906		83.24	1.092		92.167	-1.33184
	223.959	99.0852		83.31	1.092		92	-1.33338
	224.117	99.0793		83.37	1.092		91.833	-1.33489
	224.3	99.0744		83.44	1.092		91.667	-1.33613
	224.455	99.0696		83.51	1.093		91.5	-1.33731
	224.615	99.0642		83.57	1.093		91.333	-1.33841
	224.758	99.0588		83.64	1.093		91.167	-1.33943
	224.931	99.0534		83.71	1.093		91	-1.33998
	225.082	99.0486		83.77	1.094		90.833	-1.34059
	225.253	99.0437		83.84	1.094		90.667	-1.34112
	225.472	99.0383		83.91	1.094		90.5	-1.3416
	225.704	99.0324		83.97	1.095		90.333	-1.34176
	225.908	99.0271		84.04	1.095		90.167	-1.34195
	226.077	99.0217		84.11	1.095		90	-1.34208
	226.235	99.0158		84.17	1.095		89.833	-1.34219
	226.375	99.01		84.24	1.096		89.667	-1.34198
	226.546	99.0036		84.31	1.096		89.5	-1.34177
	226.732	98.9977		84.37	1.096		89.333	-1.34155
	226.924	98.9919		84.44	1.096		89.167	-1.34131
	227.112	98.9855		84.51	1.097		89	-1.34071
	227.293	98.9787		84.57	1.097		88.833	-1.34016
	227.473	98.9724		84.64	1.097		88.667	-1.33954
	227.66	98.9655		84.71	1.097		88.5	-1.33879
	227.831	98.9596		84.77	1.098		88.333	-1.33766
	228.001	98.9533		84.84	1.098		88.167	-1.33651
	228.168	98.9469		84.91	1.098		88	-1.33519
	228.322	98.9421		84.97	1.099		87.833	-1.33372
	228.48	98.9367		85.04	1.099		87.667	-1.33162
	228.662	98.9328		85.11	1.099		87.5	-1.32962
	228.846	98.9284		85.17	1.099		87.333	-1.32747
	229.015	98.9235		85.24	1.1		87.167	-1.32517
	229.145	98.9186		85.31	1.1		87	-1.32223
	229.285	98.9132		85.37	1.1		86.833	-1.31942
	229.433	98.9079		85.44	1.101		86.667	-1.31654
	229.583	98.902		85.51	1.101		86.5	-1.31359
	229.74	98.8956		85.57	1.101		86.333	-1.31021
	229.922	98.8898		85.64	1.101		86.167	-1.30703
	230.115	98.8834		85.71	1.102		86	-1.30387
	230.327	98.8771		85.77	1.102		85.833	-1.3007
	230.531	98.8707		85.84	1.102		85.667	-1.29741
	230.748	98.8639		85.91	1.103		85.5	-1.29408
	230.934	98.8571		85.97	1.103		85.333	-1.29079
	231.117	98.8497		86.04	1.103		85.167	-1.28753
	231.274	98.8419		86.11	1.103		85	-1.28425
	231.427	98.8351		86.17	1.104		84.833	-1.28103
	231.625	98.8282		86.24	1.104		84.667	-1.27791
	231.795	98.8219		86.31	1.104		84.5	-1.27491
	231.986	98.8141		86.37	1.104		84.333	-1.27208
	232.19	98.8067		86.44	1.105		84.167	-1.26928
	232.331	98.7999		86.51	1.105		84	-1.26657
	232.509	98.7931		86.57	1.105		83.833	-1.26391
	232.679	98.7867		86.64	1.106		83.667	-1.26151
	232.817	98.7799		86.71	1.106		83.5	-1.25915
	232.97	98.7735		86.77	1.106		83.333	-1.25686
	233.157	98.7677		86.84	1.107		83.167	-1.25462
	233.28	98.7613		86.91	1.107		83	-1.25265
	233.478	98.755		86.97	1.107		82.833	-1.25069
	233.729	98.7486		87.04	1.107		82.667	-1.24883
	233.935	98.7423		87.11	1.108		82.5	-1.24709
	234.126	98.7354		87.17	1.108		82.333	-1.24573
	234.297	98.7286		87.24	1.109		82.167	-1.24424
	234.431	98.7222		87.31	1.109		82	-1.24274
	234.612	98.7154		87.37	1.11		81.833	-1.24127
	234.761	98.7081		87.44	1.11		81.667	-1.24005
	234.955	98.7012		87.51	1.11		81.5	-1.23868
	235.142	98.6944		87.57	1.111		81.333	-1.23733
	235.319	98.6876		87.64	1.111		81.167	-1.23602
	235.501	98.6807		87.71	1.111		81	-1.23473
	235.681	98.6729		87.77	1.111		80.833	-1.23346
	235.864	98.6666		87.84	1.112		80.667	-1.2322
	236.045	98.6602		87.91	1.112		80.5	-1.23094
	236.193	98.6529		87.97	1.112		80.333	-1.22986
	236.364	98.646		88.04	1.113		80.167	-1.22876
	236.509	98.6397		88.11	1.113		80	-1.2277
	236.671	98.6328		88.17	1.113		79.833	-1.22668
	236.834	98.6255		88.24	1.113		79.667	-1.22587
	237.017	98.6177		88.31	1.114		79.5	-1.22492
	237.171	98.6094		88.38	1.114		79.333	-1.22387
	237.308	98.6016		88.44	1.114		79.167	-1.22285
	237.434	98.5938		88.51	1.114		79	-1.22197
	237.569	98.5864		88.57	1.115		78.833	-1.22115
	237.733	98.5791		88.64	1.115		78.667	-1.22042
	237.897	98.5723		88.71	1.115		78.5	-1.21979
	238.091	98.5659		88.78	1.116		78.333	-1.21937
	238.288	98.5596		88.84	1.116		78.167	-1.21885
	238.507	98.5532		88.91	1.116		78	-1.21834
	238.72	98.5464		88.98	1.116		77.833	-1.21783
	238.917	98.5395		89.04	1.117		77.667	-1.21736
	239.091	98.5327		89.11	1.117		77.5	-1.21682
	239.271	98.5249		89.17	1.117		77.333	-1.21628
	239.432	98.5171		89.24	1.118		77.167	-1.21575
	239.59	98.5073		89.31	1.118		77	-1.21525
	239.772	98.497		89.37	1.118		76.833	-1.21484
	239.947	98.4868		89.44	1.119		76.667	-1.2144
	240.148	98.4755		89.51	1.119		76.5	-1.21393
	240.313	98.4638		89.57	1.12		76.333	-1.2135
	240.492	98.4536		89.64	1.12		76.167	-1.21292
	240.652	98.4433		89.71	1.12		76	-1.21227
	240.803	98.4335		89.78	1.121		75.833	-1.2116
	240.949	98.4243		89.84	1.121		75.667	-1.21079
	241.088	98.4159		89.91	1.121		75.5	-1.21008
	241.243	98.4076		89.98	1.121		75.333	-1.20938
	241.414	98.3998		90.04	1.122		75.167	-1.20866
	241.63	98.392		90.11	1.122		75	-1.20812
	241.863	98.3847		90.18	1.122		74.833	-1.20752
	242.066	98.3774		90.24	1.123		74.667	-1.207
	242.237	98.3705		90.31	1.123		74.5	-1.20649
	242.414	98.3637		90.38	1.123		74.333	-1.206
	242.533	98.3568		90.44	1.124		74.167	-1.20555
	242.7	98.35		90.51	1.124		74	-1.20517
	242.872	98.3436		90.58	1.124		73.833	-1.20483
	243.043	98.3383		90.64	1.125		73.667	-1.20458
	243.245	98.3324		90.71	1.125		73.5	-1.20427
	243.434	98.327		90.78	1.125		73.333	-1.20392
	243.577	98.3212		90.84	1.126		73.167	-1.20353
	243.784	98.3153		90.91	1.126		73	-1.2032
	243.949	98.3099		90.98	1.126		72.833	-1.20282
	244.107	98.3041		91.04	1.127		72.667	-1.20239
	244.265	98.2982		91.11	1.127		72.5	-1.2019
	244.43	98.2924		91.18	1.127		72.333	-1.20133
	244.576	98.2865		91.24	1.127		72.167	-1.20089
	244.752	98.2816		91.31	1.128		72	-1.20047
	244.94	98.2763		91.38	1.128		71.833	-1.20005
	245.114	98.2704		91.44	1.128		71.667	-1.19973
	245.263	98.2645		91.51	1.129		71.5	-1.19936
	245.407	98.2587		91.58	1.129		71.333	-1.19897
	245.51	98.2528		91.64	1.129		71.167	-1.19858
	245.669	98.2469		91.71	1.13		71	-1.19818
	245.816	98.2406		91.78	1.13		70.833	-1.19772
	245.989	98.2352		91.84	1.13		70.667	-1.19728
	246.17	98.2298		91.91	1.13		70.5	-1.19683
	246.376	98.2245		91.98	1.131		70.333	-1.19629
	246.584	98.2191		92.04	1.131		70.167	-1.19582
	246.782	98.2132		92.11	1.132		70	-1.19542
	246.988	98.2074		92.18	1.132		69.833	-1.19506
	247.172	98.201		92.24	1.132		69.667	-1.1948
	247.335	98.1942		92.31	1.132		69.5	-1.19448
	247.501	98.1878		92.38	1.133		69.333	-1.19414
	247.666	98.182		92.44	1.133		69.167	-1.19382
	247.849	98.1761		92.51	1.133		69	-1.19348
	248.032	98.1702		92.58	1.134		68.833	-1.19305
	248.221	98.1649		92.64	1.134		68.667	-1.19261
	248.406	98.16		92.71	1.134		68.5	-1.1921
	248.578	98.1546		92.78	1.135		68.333	-1.19141
	248.729	98.1492		92.84	1.135		68.167	-1.19077
	248.882	98.1444		92.91	1.135		68	-1.19018
	249.017	98.139		92.98	1.136		67.833	-1.18962
	249.189	98.1331		93.04	1.136		67.667	-1.18922
	249.345	98.1268		93.11	1.136		67.5	-1.18894
	249.519	98.1214		93.18	1.136		67.333	-1.18871
	249.724	98.1155		93.24	1.137		67.167	-1.18851
	249.95	98.1102		93.31	1.137		67	-1.18878
	250.168	98.1038		93.38	1.137		66.833	-1.18883
	250.336	98.0979		93.44	1.138		66.667	-1.18879
	250.509	98.0926		93.51	1.138		66.5	-1.18875
	250.651	98.0867		93.58	1.138		66.333	-1.18863
	250.815	98.0804		93.64	1.139		66.167	-1.1885
	250.983	98.0745		93.71	1.139		66	-1.18837
	251.162	98.0677		93.78	1.139		65.833	-1.18822
	251.35	98.0613		93.84	1.139		65.667	-1.188
	251.521	98.0545		93.91	1.14		65.5	-1.18782
	251.702	98.0481		93.98	1.14		65.333	-1.18767
	251.883	98.0418		94.04	1.14		65.167	-1.18755
	252.05	98.0354		94.11	1.141		65	-1.18753
	252.215	98.0276		94.18	1.141		64.833	-1.18744
	252.376	98.0208		94.24	1.141		64.667	-1.18735
	252.534	98.0139		94.31	1.142		64.5	-1.18724
	252.68	98.0066		94.38	1.142		64.333	-1.18702
	252.858	97.9993		94.44	1.142		64.167	-1.18676
	253.041	97.9919		94.51	1.142		64	-1.1865
	253.212	97.9851		94.58	1.143		63.833	-1.18625
	253.369	97.9783		94.64	1.143		63.667	-1.18594
	253.538	97.9709		94.71	1.143		63.5	-1.18572
	253.603	97.9631		94.78	1.143		63.333	-1.18546
	253.773	97.9558		94.84	1.144		63.167	-1.18523
	253.931	97.9489		94.91	1.144		63	-1.18514
	254.082	97.9421		94.98	1.144		62.833	-1.18503
	254.266	97.9358		95.04	1.145		62.667	-1.18495
	254.488	97.9299		95.11	1.145		62.5	-1.18488
	254.647	97.9236		95.18	1.145		62.333	-1.18469
	254.896	97.9177		95.24	1.145		62.167	-1.18451
	255.089	97.9113		95.31	1.146		62	-1.18437
	255.265	97.905		95.38	1.146		61.833	-1.18427
	255.447	97.8986		95.44	1.146		61.667	-1.18405
	255.615	97.8913		95.51	1.146		61.5	-1.18393
	255.775	97.884		95.58	1.147		61.333	-1.18381
	255.967	97.8776		95.64	1.147		61.167	-1.18367
	256.139	97.8713		95.71	1.147		61	-1.18356
	256.331	97.8649		95.78	1.148		60.833	-1.18337
	256.517	97.8581		95.84	1.148		60.667	-1.18314
	256.688	97.8517		95.91	1.148		60.5	-1.18292
	256.836	97.8459		95.98	1.148		60.333	-1.18264
	256.994	97.8395		96.04	1.149		60.167	-1.18233
	257.135	97.8327		96.11	1.149		60	-1.18198
	257.3	97.8263		96.18	1.149		59.833	-1.18165
	257.446	97.8205		96.24	1.149		59.667	-1.1812
	257.615	97.8156		96.31	1.15		59.5	-1.18084
	257.811	97.8102		96.38	1.15		59.333	-1.18061
	258.034	97.8049		96.44	1.15		59.167	-1.1804
	258.23	97.8004		96.51	1.15		59	-1.18012
	258.453	97.7956		96.58	1.151		58.833	-1.17989
	258.606	97.7902		96.64	1.151		58.667	-1.17959
	258.754	97.7843		96.71	1.151		58.5	-1.17922
	258.927	97.7785		96.78	1.151		58.333	-1.17893
	259.079	97.7731		96.84	1.152		58.167	-1.17864
	259.25	97.7667		96.91	1.152		58	-1.17834
	259.45	97.7599		96.98	1.152		57.833	-1.17804
	259.629	97.7536		97.04	1.152		57.667	-1.17785
	259.823	97.7462		97.11	1.153		57.5	-1.17768
	259.99	97.7384		97.18	1.153		57.333	-1.17751
	260.177	97.7301		97.24	1.153		57.167	-1.17734
	260.332	97.7223		97.31	1.153		57	-1.17718
	260.512	97.7154		97.38	1.153		56.833	-1.17698
	260.66	97.7091		97.44	1.154		56.667	-1.17675
	260.82	97.7023		97.51	1.154		56.5	-1.17655
	260.985	97.6974		97.58	1.154		56.333	-1.17626
	261.151	97.694		97.64	1.154		56.167	-1.17601
	261.333	97.6891		97.71	1.155		56	-1.17585
	261.518	97.6837		97.78	1.155		55.833	-1.17569
	261.659	97.6774		97.84	1.155		55.667	-1.17561
	261.795	97.671		97.91	1.155		55.5	-1.17545
	261.94	97.6642		97.98	1.155		55.333	-1.17528
	262.087	97.6549		98.04	1.156		55.167	-1.1751
	262.243	97.6461		98.11	1.156		55	-1.17493
	262.408	97.6378		98.18	1.156		54.833	-1.17481
	262.605	97.6304		98.24	1.156		54.667	-1.17468
	262.775	97.6226		98.31	1.157		54.5	-1.17449
	263.003	97.6143		98.38	1.157		54.333	-1.17428
	263.205	97.606		98.44	1.157		54.167	-1.17405
	263.389	97.5977		98.51	1.157		54	-1.17383
	263.58	97.5899		98.58	1.157		53.833	-1.17363
	263.761	97.5811		98.64	1.158		53.667	-1.17326
	263.896	97.5733		98.71	1.158		53.5	-1.17298
	264.082	97.565		98.78	1.158		53.333	-1.17275
	264.284	97.5577		98.84	1.158		53.167	-1.17254
	264.444	97.5499		98.91	1.159		53	-1.17242
	264.636	97.5425		98.98	1.159		52.833	-1.17228
	264.844	97.5342		99.04	1.159		52.667	-1.17215
	264.957	97.5264		99.11	1.159		52.5	-1.17205
	265.137	97.5181		99.18	1.159		52.333	-1.17196
	265.296	97.5098		99.24	1.16		52.167	-1.17164
	265.437	97.5015		99.31	1.16		52	-1.17126
	265.602	97.4937		99.38	1.16		51.833	-1.17092
	265.766	97.4859		99.45	1.16		51.667	-1.17045
	265.907	97.4785		99.51	1.16		51.5	-1.1701
	266.117	97.4702		99.58	1.161		51.333	-1.16986
	266.333	97.4624		99.64	1.161		51.167	-1.16966
	266.549	97.4551		99.71	1.161		51	-1.1697
	266.753	97.4473		99.78	1.161		50.833	-1.16955
	266.912	97.4394		99.84	1.161		50.667	-1.16937
	267.062	97.4312		99.91	1.162		50.5	-1.16924
	267.219	97.4233		99.98	1.162		50.333	-1.16906
	267.378	97.415		100.04	1.162		50.167	-1.16882
	267.573	97.4077		100.11	1.162		50	-1.16854
	267.75	97.4009		100.18	1.162		49.833	-1.16829
	267.937	97.3945		100.24	1.162		49.667	-1.16788
	268.111	97.3877		100.31	1.163		49.5	-1.16755
	268.297	97.3808		100.38	1.163		49.333	-1.16725
	268.467	97.3745		100.45	1.163		49.167	-1.16696
	268.653	97.3667		100.51	1.163		49	-1.16668
	268.814	97.3584		100.58	1.163		48.833	-1.16642
	268.957	97.3491		100.64	1.164		48.667	-1.16621
	269.126	97.3388		100.71	1.164		48.5	-1.16602
	269.291	97.3295		100.78	1.164		48.333	-1.16592
	269.456	97.3203		100.85	1.164		48.167	-1.16578
	269.641	97.311		100.91	1.165		48	-1.16558
	269.819	97.3022		100.98	1.165		47.833	-1.16534
	269.989	97.2944		101.04	1.165		47.667	-1.16518
	270.11	97.2866		101.11	1.165		47.5	-1.16499
	270.244	97.2797		101.18	1.165		47.333	-1.16477
	270.38	97.2729		101.24	1.166		47.167	-1.16456
	270.535	97.266		101.31	1.166		47	-1.1644
	270.698	97.2592		101.38	1.166		46.833	-1.16425
	270.875	97.2519		101.45	1.166		46.667	-1.16408
	271.059	97.2446		101.51	1.166		46.5	-1.1639
	271.254	97.2372		101.58	1.166		46.333	-1.16385
	271.471	97.2294		101.65	1.166		46.167	-1.16368
	271.678	97.2216		101.71	1.167		46	-1.1634
	271.855	97.2138		101.78	1.167		45.833	-1.16303
	272.016	97.206		101.84	1.167		45.667	-1.16265
	272.206	97.1976		101.91	1.167		45.5	-1.16233
	272.345	97.1898		101.98	1.167		45.333	-1.16202
	272.538	97.1806		102.05	1.167		45.167	-1.16173
	272.712	97.1723		102.11	1.168		45	-1.16146
	272.905	97.1634		102.18	1.168		44.833	-1.16121
	273.071	97.1537		102.24	1.168		44.667	-1.16095
	273.238	97.1444		102.31	1.168		44.5	-1.16069
	273.4	97.1346		102.38	1.168		44.333	-1.16051
	273.547	97.1249		102.45	1.168		44.167	-1.1603
	273.717	97.1166		102.51	1.168		44	-1.16015
	273.879	97.1068		102.58	1.169		43.833	-1.16006
	273.995	97.0975		102.65	1.169		43.667	-1.16001
	274.177	97.0882		102.71	1.169		43.5	-1.15985
	274.356	97.0794		102.78	1.169		43.333	-1.15967
	274.564	97.0711		102.85	1.169		43.167	-1.15951
	274.784	97.0614		102.91	1.169		43	-1.15932
	274.99	97.0516		102.98	1.169		42.833	-1.15916
	275.129	97.0408		103.05	1.169		42.667	-1.159
	275.297	97.0286		103.11	1.17		42.5	-1.15879
	275.447	97.0149		103.18	1.17		42.333	-1.15856
	275.58	97.0008		103.25	1.17		42.167	-1.15831
	275.772	96.9842		103.31	1.17		42	-1.15806
	275.964	96.9676		103.38	1.17		41.833	-1.15783
	276.111	96.9514		103.45	1.17		41.667	-1.1577
	276.307	96.9368		103.51	1.171		41.5	-1.15751
	276.462	96.9226		103.58	1.171		41.333	-1.15728
	276.627	96.9089		103.65	1.171		41.167	-1.15709
	276.807	96.8977		103.71	1.171		41	-1.15704
	276.959	96.8875		103.78	1.171		40.833	-1.15695
	277.087	96.8777		103.85	1.171		40.667	-1.15688
	277.239	96.8684		103.91	1.171		40.5	-1.15688
	277.383	96.8606		103.98	1.172		40.333	-1.1569
	277.542	96.8533		104.05	1.172		40.167	-1.15683
	277.709	96.8464		104.11	1.172		40	-1.15674
	277.895	96.8396		104.18	1.172		39.833	-1.15668
	278.048	96.8332		104.25	1.172		39.667	-1.15652
	278.192	96.8274		104.31	1.172		39.5	-1.15637
	278.305	96.8225		104.38	1.172		39.333	-1.15627
	278.434	96.8171		104.45	1.172		39.167	-1.15624
	278.569	96.8122		104.51	1.173		39	-1.15604
	278.741	96.8078		104.58	1.173		38.833	-1.15578
	278.886	96.8034		104.65	1.173		38.667	-1.15553
	279.047	96.7995		104.71	1.173		38.5	-1.15526
	279.236	96.7956		104.78	1.173		38.333	-1.15485
	279.439	96.7917		104.85	1.173		38.167	-1.15458
	279.656	96.7878		104.91	1.173		38	-1.15431
	279.848	96.7844		104.98	1.174		37.833	-1.15397
	280.037	96.7815		105.05	1.174		37.667	-1.15373
	280.185	96.7776		105.11	1.174		37.5	-1.1536
	280.344	96.7741		105.18	1.174		37.333	-1.15352
	280.511	96.7707		105.25	1.174		37.167	-1.15345
	280.693	96.7673		105.31	1.174		37	-1.15359
	280.859	96.7639		105.38	1.174		36.833	-1.1537
	281.014	96.7609		105.45	1.174		36.667	-1.15381
	281.187	96.757		105.51	1.175		36.5	-1.15392
	281.35	96.7531		105.58	1.175		36.333	-1.15401
	281.514	96.7492		105.65	1.175		36.167	-1.1539
	281.665	96.7448		105.71	1.175		36	-1.15373
	281.823	96.7404		105.78	1.175		35.833	-1.15353
	281.98	96.736		105.85	1.175		35.667	-1.15315
	282.123	96.7311		105.91	1.175		35.5	-1.15293
	282.288	96.7262		105.98	1.176		35.333	-1.15279
	282.467	96.7219		106.05	1.176		35.167	-1.15271
	282.694	96.7174		106.11	1.176		35	-1.15269
	282.881	96.7126		106.18	1.176		34.833	-1.15259
	283.066	96.7077		106.25	1.176		34.667	-1.15244
	283.235	96.7033		106.31	1.176		34.5	-1.15233
	283.4	96.6994		106.38	1.176		34.333	-1.15226
	283.542	96.6955		106.45	1.176		34.167	-1.15217
	283.727	96.6911		106.52	1.176		34	-1.15207
	283.87	96.6862		106.58	1.176		33.833	-1.15199
	284.073	96.6818		106.65	1.177		33.667	-1.1519
	284.245	96.6769		106.72	1.177		33.5	-1.15174
	284.433	96.6715		106.78	1.177		33.333	-1.15162
	284.614	96.6662		106.85	1.177		33.167	-1.15148
	284.8	96.6603		106.92	1.177		33	-1.1511
	284.94	96.6554		106.98	1.177		32.833	-1.15079
	285.112	96.6505		107.05	1.177		32.667	-1.15051
	285.266	96.6457		107.12	1.177		32.5	-1.15022
	285.419	96.6412		107.18	1.177		32.333	-1.14993
	285.585	96.6369		107.25	1.178		32.167	-1.14971
	285.76	96.6329		107.32	1.178		32	-1.14955
	285.907	96.6285		107.38	1.178		31.833	-1.14937
	286.107	96.6247		107.45	1.178		31.667	-1.14939
	286.28	96.6198		107.52	1.178		31.5	-1.14929
	286.422	96.6154		107.58	1.178		31.333	-1.14916
	286.547	96.61		107.65	1.178		31.167	-1.14907
	286.679	96.6046		107.72	1.178		31	-1.14898
	286.803	96.5987		107.78	1.178		30.833	-1.14889
	286.964	96.5934		107.85	1.178		30.667	-1.14889
	287.116	96.587		107.92	1.178		30.5	-1.14893
	287.301	96.5812		107.98	1.179		30.333	-1.14896
	287.484	96.5763		108.05	1.179		30.167	-1.14889
	287.689	96.5709		108.12	1.179		30	-1.14876
	287.913	96.566		108.18	1.179		29.833	-1.14861
	288.104	96.5597		108.25	1.179		29.667	-1.14838
	288.272	96.5533		108.32	1.179		29.5	-1.14824
	288.458	96.547		108.38	1.179		29.333	-1.1481
	288.628	96.5401		108.45	1.179		29.167	-1.14787
	288.794	96.5333		108.52	1.179		29	-1.14744
	288.946	96.5269		108.58	1.179		28.833	-1.14706
	289.113	96.5216		108.65	1.179		28.667	-1.14672
	289.265	96.5167		108.72	1.179		28.5	-1.1464
	289.466	96.5118		108.78	1.179		28.333	-1.14594
	289.636	96.5069		108.85	1.18		28.167	-1.14549
	289.802	96.502		108.92	1.18		28	-1.14499
	289.974	96.4967		108.98	1.18		27.833	-1.14455
	290.113	96.4903		109.05	1.18		27.667	-1.14436
	290.272	96.4835		109.12	1.18		27.5	-1.14407
	290.422	96.4766		109.18	1.18		27.333	-1.14383
	290.561	96.4703		109.25	1.18		27.167	-1.14369
	290.739	96.463		109.32	1.18		27	-1.14368
	290.926	96.4566		109.38	1.18		26.833	-1.14359
	291.13	96.4498		109.45	1.18		26.667	-1.14349
	291.35	96.4434		109.52	1.18		26.5	-1.1433
	291.52	96.437		109.58	1.18		26.333	-1.14317
	291.68	96.4312		109.65	1.18		26.167	-1.14307
	291.839	96.4249		109.72	1.18		26	-1.14306
	291.99	96.4185		109.78	1.181		25.833	-1.143
	292.149	96.4121		109.85	1.181		25.667	-1.14291
	292.329	96.4058		109.92	1.181		25.5	-1.14281
	292.513	96.399		109.98	1.181		25.333	-1.14267
	292.718	96.3926		110.05	1.181		25.167	-1.14246
	292.844	96.3863		110.12	1.181		25	-1.14214
	293.042	96.3809		110.18	1.181		24.833	-1.14195
	293.204	96.376		110.25	1.181		24.667	-1.14182
	293.36	96.3706		110.32	1.181		24.5	-1.14167
	293.507	96.3657		110.38	1.181		24.333	-1.14147
	293.705	96.3604		110.45	1.181		24.167	-1.14126
	293.825	96.3545		110.52	1.181		24	-1.14098
	293.987	96.3491		110.58	1.181		23.833	-1.14065
	294.162	96.3438		110.65	1.181		23.667	-1.14013
	294.33	96.3369		110.72	1.181		23.5	-1.1397
	294.526	96.3306		110.78	1.181		23.333	-1.13934
	294.669	96.3252		110.85	1.182		23.167	-1.13898
	294.783	96.3188		110.92	1.182		23	-1.13855
	294.919	96.3115		110.98	1.182		22.833	-1.13824
	295.042	96.3042		111.05	1.182		22.667	-1.13801
	295.182	96.2969		111.12	1.182		22.5	-1.13783
	295.354	96.289		111.18	1.182		22.333	-1.13797
	295.533	96.2822		111.25	1.182		22.167	-1.138
	295.685	96.2754		111.32	1.182		22	-1.13792
	295.892	96.269		111.38	1.182		21.833	-1.13777
	296.091	96.2622		111.45	1.182		21.667	-1.13787
	296.303	96.2554		111.52	1.182		21.5	-1.13794
	296.505	96.2495		111.58	1.182		21.333	-1.13798
	296.663	96.2422		111.65	1.182		21.167	-1.13806
	296.828	96.2343		111.72	1.182		21	-1.13816
	296.986	96.2275		111.78	1.182		20.833	-1.13817
	297.123	96.2207		111.85	1.182		20.667	-1.13805
	297.32	96.2138		111.92	1.182		20.5	-1.13786
	297.482	96.2065		111.98	1.182		20.333	-1.13762
	297.67	96.1997		112.05	1.183		20.167	-1.13736
	297.843	96.1943		112.12	1.183		20	-1.13701
	298.02	96.1865		112.18	1.183		19.833	-1.13669
	298.18	96.1791		112.25	1.183		19.667	-1.13625
	298.347	96.1718		112.32	1.183		19.5	-1.13583
	298.492	96.164		112.38	1.183		19.333	-1.13543
	298.634	96.1567		112.45	1.183		19.167	-1.13508
	298.78	96.1488		112.52	1.183		19	-1.13489
	298.914	96.1425		112.59	1.183		18.833	-1.13473
	299.076	96.1357		112.65	1.183		18.667	-1.13459
	299.284	96.1293		112.72	1.183		18.5	-1.13443
	299.511	96.123		112.78	1.183		18.333	-1.13432
	299.716	96.1171		112.85	1.183		18.167	-1.13418
	299.894	96.1107		112.92	1.183		18	-1.13411
	300.042	96.1039		112.98	1.183		17.833	-1.13402
	300.194	96.0966		113.05	1.183		17.667	-1.1338
	300.343	96.0893		113.12	1.183		17.5	-1.1336
	300.496	96.0814		113.19	1.183		17.333	-1.13349
	300.682	96.0741		113.25	1.183		17.167	-1.13348
	300.842	96.0692		113.32	1.183		17	-1.13311
	301.024	96.0673		113.39	1.183		16.833	-1.13367
	301.205	96.0678		113.45	1.183		16.667	-1.13662
	301.375	96.0712		113.52	1.183		16.5	-1.13943
	301.56	96.0765		113.58	1.183		16.333	-1.13959
	301.725	96.0834		113.65	1.183		16.167	-1.13776
	301.888	96.0902		113.72	1.184		16	-1.13615
	302.04	96.0946		113.79	1.184		15.833	-1.1346
	302.177	96.0981		113.85	1.184		15.667	-1.13341
	302.335	96.099		113.92	1.184		15.5	-1.13205
	302.512	96.0985		113.99	1.184		15.333	-1.13099
	302.645	96.0971		114.05	1.184		15.167	-1.13053
	302.844	96.0956		114.12	1.184		15	-1.13024
	303.003	96.0932		114.19	1.184		14.833	-1.1297
	303.119	96.0897		114.25	1.184		14.667	-1.12922
	303.276	96.0868		114.32	1.184		14.5	-1.12885
	303.412	96.0829		114.39	1.184		14.333	-1.12841
	303.539	96.079		114.45	1.184		14.167	-1.12798
	303.692	96.0756		114.52	1.184		14	-1.12766
	303.842	96.0707		114.59	1.184		13.833	-1.12737
	304.004	96.0658		114.65	1.184		13.667	-1.12709
	304.203	96.06		114.72	1.184		13.5	-1.12683
	304.399	96.0546		114.79	1.184		13.333	-1.12663
	304.592	96.0492		114.85	1.184		13.167	-1.12644
	304.778	96.0419		114.92	1.184		13	-1.1261
	304.942	96.035		114.99	1.184		12.833	-1.12583
	305.115	96.0282		115.05	1.184		12.667	-1.12571
	305.3	96.0214		115.12	1.184		12.5	-1.12578
	305.462	96.015		115.19	1.184		12.333	-1.12515
	305.631	96.0067		115.25	1.184		12.167	-1.12523
	305.788	95.9989		115.32	1.184		12	-1.12642
	305.949	95.9911		115.39	1.184		11.833	-1.12754
	306.129	95.9832		115.45	1.184		11.667	-1.12832
	306.283	95.9754		115.52	1.184		11.5	-1.12902
	306.445	95.9686		115.59	1.184		11.333	-1.12984
	306.59	95.9622		115.65	1.184		11.167	-1.13062
	306.743	95.9554		115.72	1.184		11	-1.12991
	306.876	95.949		115.79	1.184		10.833	-1.1291
	307.035	95.9427		115.85	1.184		10.667	-1.12861
	307.182	95.9359		115.92	1.184		10.5	-1.12816
	307.364	95.929		115.99	1.184		10.333	-1.12758
	307.545	95.9207		116.05	1.185		10.167	-1.12706
	307.745	95.9129		116.12	1.185		10	-1.12651
	307.949	95.9056		116.19	1.185		9.833	-1.12605
	308.132	95.8978		116.25	1.185		9.667	-1.12579
	308.282	95.8895		116.32	1.185		9.5	-1.12499
	308.432	95.8816		116.39	1.185		9.333	-1.12432
	308.571	95.8743		116.45	1.185		9.167	-1.12572
	308.729	95.867		116.52	1.185		9	-1.12741
	308.895	95.8592		116.59	1.185		8.833	-1.12777
	309.071	95.8514		116.65	1.185		8.667	-1.12723
	309.264	95.844		116.72	1.185		8.5	-1.1269
	309.44	95.8367		116.79	1.185		8.333	-1.12671
	309.6	95.8294		116.85	1.185		8.167	-1.12645
	309.772	95.8211		116.92	1.185		8	-1.12621
	309.93	95.8142		116.99	1.185		7.833	-1.12606
	310.085	95.8069		117.05	1.185		7.667	-1.12597
	310.244	95.7996		117.12	1.185		7.5	-1.12583
	310.369	95.7913		117.19	1.185		7.333	-1.12568
	310.523	95.784		117.25	1.185		7.167	-1.12548
	310.692	95.7771		117.32	1.185		7	-1.12542
	310.851	95.7693		117.39	1.185		6.833	-1.12532
	311.027	95.7615		117.45	1.185		6.667	-1.12518
	311.204	95.7542		117.52	1.185		6.5	-1.12506
	311.326	95.7473		117.59	1.185		6.333	-1.12503
	311.468	95.74		117.65	1.185		6.167	-1.12501
	311.592	95.7327		117.72	1.185		6	-1.12496
	311.709	95.7258		117.79	1.185		5.833	-1.12483
	311.864	95.719		117.85	1.185		5.667	-1.12457
	312.038	95.7112		117.92	1.185		5.5	-1.12437
	312.18	95.7039		117.99	1.186		5.333	-1.12419
	312.352	95.697		118.05	1.186		5.167	-1.12395
	312.548	95.6897		118.12	1.186		5	-1.12352
	312.73	95.6818		118.19	1.186		4.833	-1.12316
	312.945	95.6735		118.25	1.186		4.667	-1.12281
	313.137	95.6657		118.32	1.186		4.5	-1.12246
	313.3	95.6584		118.39	1.186		4.333	-1.12201
	313.465	95.6501		118.45	1.186		4.167	-1.12145
	313.618	95.6423		118.52	1.186		4	-1.12087
	313.78	95.635		118.59	1.186		3.833	-1.12031
	313.947	95.6271		118.65	1.186		3.667	-1.11964
	314.138	95.6184		118.72	1.186		3.5	-1.11904
	314.288	95.6095		118.79	1.186		3.333	-1.11851
	314.468	95.6003		118.85	1.186		3.167	-1.11801
	314.626	95.589		118.92	1.186		3	-1.11772
	314.777	95.5773		118.99	1.186		2.833	-1.11732
	314.951	95.5656		119.05	1.186		2.667	-1.1169
	315.09	95.5544		119.12	1.186		2.5	-1.11656
	315.231	95.5436		119.19	1.186		2.333	-1.11646
	315.365	95.5329		119.26	1.186		2.167	-1.11624
	315.517	95.5241		119.32	1.186		2	-1.11597
	315.684	95.5162		119.39	1.186		1.833	-1.11575
	315.875	95.5089		119.45	1.186		1.667	-1.11559
	316.087	95.5026		119.52	1.186		1.5	-1.11533
	316.263	95.4962		119.59	1.186		1.333	-1.11502
	316.428	95.4908		119.66	1.186		1.167	-1.11465
	316.574	95.4855		119.72	1.186		1	-1.11422
	316.71	95.4806		119.79	1.186		0.833	-1.11384
	316.902	95.4757		119.86	1.186		0.667	-1.11346
	317.055	95.4713		119.92	1.186		0.5	-1.1131
	317.211	95.4659		119.99	1.186		0.333	-1.11284
	317.385	95.4606		120.06	1.186		0.167	-1.08982
	317.549	95.4562		120.12	1.186		0	-0.89948
	317.709	95.4523		120.19	1.186		0.167	-0.46473
	317.888	95.4479		120.26	1.186		0.333	0.3952
	318.054	95.4435		120.32	1.186		0.5	1.07714
	318.202	95.4396		120.39	1.186		0.667	1.45028
	318.369	95.4361		120.46	1.186		0.833	1.614
	318.515	95.4322		120.52	1.186		1	1.50932
	318.667	95.4278		120.59	1.186		1.167	1.39437
	318.849	95.4234		120.66	1.186		1.333	1.30288
	318.988	95.4185		120.72	1.186		1.5	1.23518
	319.159	95.4132		120.79	1.186		1.667	1.21124
	319.32	95.4078		120.86	1.187		1.833	1.19554
	319.477	95.4019		120.92	1.187		2	1.18519
	319.617	95.3971		120.99	1.187		2.167	1.17586
	319.757	95.3927		121.06	1.187		2.333	1.16799
	319.849	95.3888		121.12	1.187		2.5	1.16312
	319.992	95.3853		121.19	1.187		2.667	1.15963
	320.148	95.3819		121.26	1.187		2.833	1.15717
	320.294	95.3795		121.32	1.187		3	1.15731
	320.476	95.3761		121.39	1.187		3.167	1.15826
	320.667	95.3717		121.46	1.187		3.333	1.1596
	320.828	95.3678		121.52	1.187		3.5	1.16084
	321.043	95.3633		121.59	1.187		3.667	1.16326
	321.234	95.358		121.66	1.187		3.833	1.16539
	321.42	95.3526		121.72	1.187		4	1.16753
	321.584	95.3472		121.79	1.187		4.167	1.1697
	321.739	95.3428		121.86	1.187		4.333	1.17219
	321.894	95.3375		121.92	1.187		4.5	1.17448
	322.054	95.3321		121.99	1.187		4.667	1.17683
	322.214	95.3277		122.06	1.187		4.833	1.17928
	322.383	95.3233		122.12	1.187		5	1.18159
	322.581	95.3194		122.19	1.187		5.167	1.18401
	322.754	95.315		122.26	1.187		5.333	1.18651
	322.897	95.3111		122.32	1.187		5.5	1.18904
	323.064	95.3082		122.39	1.187		5.667	1.19139
	323.205	95.3047		122.46	1.187		5.833	1.19374
	323.358	95.3013		122.52	1.187		6	1.19607
	323.515	95.2974		122.59	1.187		6.167	1.1984
	323.651	95.2935		122.66	1.187		6.333	1.20036
	323.818	95.2891		122.72	1.187		6.5	1.20241
	323.981	95.2852		122.79	1.187		6.667	1.20452
	324.176	95.2803		122.86	1.187		6.833	1.20664
	324.389	95.2749		122.92	1.187		7	1.20864
	324.61	95.27		122.99	1.187		7.167	1.21063
	324.77	95.2647		123.06	1.187		7.333	1.21259
	324.923	95.2583		123.12	1.187		7.5	1.21447
	325.076	95.2525		123.19	1.187		7.667	1.21631
	325.229	95.2461		123.26	1.187		7.833	1.21818
	325.393	95.2398		123.33	1.187		8	1.22009
	325.567	95.2334		123.39	1.187		8.167	1.22197
	325.75	95.2276		123.46	1.187		8.333	1.22382
	325.911	95.2217		123.53	1.187		8.5	1.22569
	326.087	95.2163		123.59	1.187		8.667	1.22753
	326.276	95.2109		123.66	1.187		8.833	1.22926
	326.439	95.2061		123.73	1.188		9	1.23075
	326.617	95.2012		123.79	1.188		9.167	1.23236
	326.759	95.1963		123.86	1.188		9.333	1.23397
	326.911	95.1909		123.93	1.188		9.5	1.23549
	327.055	95.1855		123.99	1.188		9.667	1.23683
	327.209	95.1807		124.06	1.188		9.833	1.23825
	327.369	95.1748		124.12	1.188		10	1.23969
	327.562	95.1689		124.19	1.188		10.167	1.24116
	327.719	95.1636		124.26	1.188		10.333	1.2427
	327.873	95.1582		124.32	1.188		10.5	1.2443
	328.009	95.1528		124.39	1.188		10.667	1.24597
	328.138	95.1465		124.46	1.188		10.833	1.24768
	328.287	95.1411		124.53	1.188		11	1.24934
	328.438	95.1357		124.59	1.188		11.167	1.25086
	328.557	95.1299		124.66	1.188		11.333	1.2523
	328.727	95.123		124.72	1.188		11.5	1.2537
	328.896	95.1162		124.79	1.188		11.667	1.25461
	329.064	95.1093		124.86	1.188		11.833	1.25568
	329.271	95.1025		124.93	1.188		12	1.25683
	329.49	95.0947		124.99	1.188		12.167	1.25797
	329.659	95.0874		125.06	1.188		12.333	1.25894
	329.856	95.081		125.13	1.188		12.5	1.26005
	330.021	95.0747		125.19	1.188		12.667	1.26121
	330.194	95.0683		125.26	1.188		12.833	1.26232
	330.378	95.062		125.33	1.188		13	1.26348
	330.532	95.0556		125.39	1.188		13.167	1.26461
	330.704	95.0493		125.46	1.188		13.333	1.26569
	330.871	95.0424		125.53	1.188		13.5	1.26675
	331.041	95.0351		125.59	1.188		13.667	1.26781
	331.223	95.0278		125.66	1.188		13.833	1.26894
	331.379	95.0209		125.73	1.188		14	1.27019
	331.542	95.0136		125.79	1.188		14.167	1.27152
	331.689	95.0063		125.86	1.188		14.333	1.273
	331.846	94.9989		125.93	1.188		14.5	1.27431
	331.981	94.9916		125.99	1.188		14.667	1.27554
	332.148	94.9848		126.06	1.188		14.833	1.27665
	332.308	94.977		126.13	1.188		15	1.27761
	332.498	94.9691		126.19	1.188		15.167	1.27853
	332.677	94.9613		126.26	1.188		15.333	1.27939
	332.887	94.9535		126.33	1.188		15.5	1.28025
	333.084	94.9457		126.39	1.188		15.667	1.28077
	333.263	94.9374		126.46	1.188		15.833	1.28147
	333.413	94.9291		126.53	1.188		16	1.28217
	333.57	94.9213		126.59	1.188		16.167	1.28282
	333.717	94.9129		126.66	1.188		16.333	1.28349
	333.889	94.9047		126.73	1.188		16.5	1.28418
	334.061	94.8963		126.79	1.188		16.667	1.28489
	334.242	94.888		126.86	1.189		16.833	1.2856
	334.42	94.8807		126.93	1.189		17	1.28644
	334.618	94.8724		126.99	1.189		17.167	1.28722
	334.773	94.8646		127.06	1.189		17.333	1.28808
	334.942	94.8558		127.13	1.189		17.5	1.28901
	335.1	94.8475		127.19	1.189		17.667	1.29007
	335.269	94.8382		127.26	1.189		17.833	1.2911
	335.43	94.828		127.33	1.189		18	1.29208
	335.569	94.8172		127.39	1.189		18.167	1.29303
	335.712	94.8055		127.46	1.189		18.333	1.29399
	335.874	94.7923		127.53	1.189		18.5	1.29496
	336.028	94.7776		127.59	1.189		18.667	1.29599
	336.211	94.7625		127.66	1.189		18.833	1.29703
	336.389	94.7469		127.73	1.189		19	1.29803
	336.488	94.7317		127.79	1.189		19.167	1.29901
	336.616	94.7161		127.86	1.189		19.333	1.29997
	336.726	94.7014		127.93	1.189		19.5	1.30092
	336.843	94.6868		127.99	1.189		19.667	1.30172
	336.988	94.6721		128.06	1.189		19.833	1.30261
	337.136	94.659		128.13	1.189		20	1.30358
	337.265	94.6458		128.19	1.189		20.167	1.30465
	337.444	94.6326		128.26	1.189		20.333	1.30567
	337.63	94.6199		128.33	1.189		20.5	1.30667
	337.827	94.6081		128.39	1.189		20.667	1.30764
	338.037	94.5979		128.46	1.189		20.833	1.30856
	338.229	94.5876		128.53	1.189		21	1.3096
	338.363	94.5778		128.59	1.19		21.167	1.31052
	338.517	94.5691		128.66	1.19		21.333	1.31138
	338.672	94.5608		128.73	1.19		21.5	1.31227
	338.815	94.5524		128.79	1.19		21.667	1.31294
	338.998	94.5442		128.86	1.19		21.833	1.31372
	339.136	94.5358		128.93	1.19		22	1.31451
	339.317	94.5275		128.99	1.19		22.167	1.31525
	339.496	94.5197		129.06	1.19		22.333	1.31603
	339.645	94.5119		129.13	1.19		22.5	1.31685
	339.838	94.5051		129.19	1.19		22.667	1.31764
	339.997	94.4982		129.26	1.19		22.833	1.31838
	340.14	94.4914		129.33	1.19		23	1.31929
	340.286	94.4851		129.39	1.19		23.167	1.32021
	340.434	94.4792		129.46	1.19		23.333	1.32107
	340.577	94.4728		129.53	1.19		23.5	1.32185
	340.75	94.467		129.59	1.19		23.667	1.32259
	340.939	94.4596		129.66	1.19		23.833	1.32338
	341.139	94.4528		129.73	1.191		24	1.32429
	341.343	94.4469		129.79	1.191		24.167	1.32524
	341.524	94.4401		129.86	1.191		24.333	1.32624
	341.689	94.4338		129.93	1.191		24.5	1.32737
	341.843	94.4269		129.99	1.191		24.667	1.32856
	342.004	94.4206		130.06	1.191		24.833	1.32972
	342.169	94.4147		130.13	1.191		25	1.33102
	342.34	94.4079		130.19	1.191		25.167	1.33209
	342.518	94.4005		130.26	1.191		25.333	1.33303
	342.701	94.3937		130.33	1.191		25.5	1.33399
	342.88	94.3873		130.39	1.191		25.667	1.33476
	343.06	94.381		130.46	1.191		25.833	1.33571
	343.244	94.3742		130.53	1.191		26	1.33666
	343.412	94.3683		130.59	1.191		26.167	1.33759
	343.585	94.3629		130.66	1.191		26.333	1.33876
	343.748	94.3571		130.73	1.191		26.5	1.33987
	343.903	94.3512		130.79	1.192		26.667	1.34088
	344.081	94.3448		130.86	1.192		26.833	1.3418
	344.212	94.3385		130.93	1.192		27	1.34276
	344.397	94.3312		130.99	1.192		27.167	1.34368
	344.592	94.3243		131.06	1.192		27.333	1.34452
	344.763	94.317		131.13	1.192		27.5	1.34525
	344.93	94.3087		131.19	1.192		27.667	1.34584
	345.104	94.3009		131.26	1.192		27.833	1.34652
	345.206	94.2926		131.33	1.192		28	1.34717
	345.364	94.2848		131.39	1.192		28.167	1.34784
	345.518	94.2765		131.46	1.192		28.333	1.34846
	345.679	94.2686		131.53	1.192		28.5	1.34919
	345.86	94.2618		131.59	1.192		28.667	1.35
	346.033	94.255		131.66	1.192		28.833	1.3509
	346.194	94.2471		131.73	1.193		29	1.35196
	346.423	94.2393		131.79	1.193		29.167	1.3529
	346.641	94.2305		131.86	1.193		29.333	1.35374
	346.842	94.2222		131.93	1.193		29.5	1.35453
	347.03	94.2125		131.99	1.193		29.667	1.35533
	347.208	94.2022		132.06	1.193		29.833	1.35618
	347.36	94.1929		132.13	1.193		30	1.35703
	347.537	94.1831		132.19	1.193		30.167	1.35793
	347.699	94.1729		132.26	1.193		30.333	1.35883
	347.871	94.1626		132.33	1.193		30.5	1.35965
	348.07	94.1519		132.4	1.193		30.667	1.36048
	348.246	94.1411		132.46	1.193		30.833	1.36134
	348.42	94.1294		132.53	1.193		31	1.36218
	348.607	94.1172		132.6	1.194		31.167	1.36299
	348.755	94.106		132.66	1.194		31.333	1.36381
	348.921	94.0942		132.73	1.194		31.5	1.3647
	349.079	94.082		132.79	1.194		31.667	1.3656
	349.249	94.0698		132.86	1.194		31.833	1.36647
	349.382	94.0576		132.93	1.194		32	1.36729
	349.529	94.0449		132.99	1.194		32.167	1.3681
	349.71	94.0312		133.06	1.194		32.333	1.36909
	349.919	94.0175		133.13	1.194		32.5	1.37012
	350.134	94.0039		133.19	1.194		32.667	1.37116
	350.323	93.9892		133.26	1.194		32.833	1.37224
[truncated: 2,770 more rows]

## Sheet: Figure 2b
		ZW-UiO-67		ZW-UiO-67·MSA		agZW-UiO-67·MSA		agrZW-UiO-67·MSA
	2θ (°)	Intensity / a.b.	2θ (°)	Intensity / a.b.	2θ (°)	Intensity / a.b.	2θ (°)	Intensity / a.b.
	5.01951	6941	5.01951	6077	5.01951	3410	5	0
	5.0395	7189	5.0395	6081	5.0395	3445	5.02	1.19722
	5.05949	7431	5.05949	6093	5.05949	3413	5.04	2.39444
	5.07948	7660	5.07948	6347	5.07948	3398	5.06	3.59167
	5.09947	7964	5.09947	6322	5.09947	3426	5.08	4.78889
	5.11946	8216	5.11946	6661	5.11946	3336	5.1	5.98611
	5.13945	8646	5.13945	6744	5.13945	3398	5.12	6.49802
	5.15944	8846	5.15944	6879	5.15944	3395	5.14	6.92135
	5.17943	9399	5.17943	7099	5.17943	3407	5.16	8.76659
	5.19942	9712	5.19942	7297	5.19942	3302	5.18	9.88456
	5.21941	10362	5.21941	7547	5.21941	3470	5.2	10.8627
	5.2394	10865	5.2394	7751	5.2394	3454	5.22	11.617
	5.25939	11430	5.25939	8063	5.25939	3382	5.24	10.5625
	5.27937	12315	5.27937	8319	5.27937	3292	5.26	10.6268
	5.29936	12874	5.29936	8603	5.29936	3481	5.28	5.09677
	5.31935	13867	5.31935	8974	5.31935	3288	5.3	4.294
	5.33934	15073	5.33934	9359	5.33934	3370	5.32	12.419
	5.35933	15685	5.35933	9909	5.35933	3373	5.34	18.5905
	5.37932	17070	5.37932	10422	5.37932	3499	5.36	26.4125
	5.39931	18455	5.39931	10987	5.39931	3415	5.38	24.8591
	5.4193	20349	5.4193	11575	5.4193	3328	5.4	27.6974
	5.43929	21654	5.43929	12248	5.43929	3332	5.42	27.496
	5.45928	23410	5.45928	12871	5.45928	3390	5.44	29.7328
	5.47927	25338	5.47927	13658	5.47927	3332	5.46	33.2471
	5.49926	27847	5.49926	14479	5.49926	3278	5.48	33.2601
	5.51925	30340	5.51925	15521	5.51925	3485	5.5	38.3921
	5.53924	33152	5.53924	16648	5.53924	3338	5.52	52.8947
	5.55923	36424	5.55923	17912	5.55923	3485	5.54	59.677
	5.57922	40271	5.57922	19385	5.57922	3411	5.56	67.8998
	5.59921	43384	5.5992	21043	5.5992	3462	5.58	72.822
	5.61919	47598	5.61919	22457	5.61919	3394	5.6	85.1707
	5.63918	51790	5.63918	24944	5.63918	3492	5.62	95.3283
	5.65917	54717	5.65917	26907	5.65917	3415	5.64	101.575
	5.67916	56796	5.67916	29013	5.67916	3446	5.66	109.606
	5.69915	57286	5.69915	31115	5.69915	3453	5.68	119.596
	5.71914	55446	5.71914	32472	5.71914	3457	5.7	126.942
	5.73913	52153	5.73913	33753	5.73913	3456	5.72	142.205
	5.75912	46445	5.75912	34209	5.75912	3419	5.74	161.561
	5.77911	40333	5.77911	33068	5.77911	3407	5.76	182.371
	5.7991	33840	5.7991	31421	5.7991	3512	5.78	212.072
	5.81909	28140	5.81909	28591	5.81909	3446	5.8	238.159
	5.83908	23859	5.83908	25407	5.83908	3305	5.82	260.009
	5.85907	19858	5.85907	22216	5.85907	3349	5.84	270.041
	5.87906	17334	5.87906	18734	5.87906	3527	5.86	266.24
	5.89905	15037	5.89905	16311	5.89905	3509	5.88	247.787
	5.91904	14072	5.91904	14145	5.91904	3458	5.9	207.721
	5.93902	12552	5.93902	12490	5.93902	3489	5.92	163.935
	5.95901	11857	5.95901	11535	5.95901	3546	5.94	115.668
	5.979	11292	5.979	10576	5.979	3474	5.96	67.2382
	5.99899	10760	5.99899	10154	5.99899	3532	5.98	34.9389
	6.01898	10526	6.01898	9676	6.01898	3637	6	10.7469
	6.03897	10225	6.03897	9340	6.03897	3562	6.02	0.69829
	6.05896	10133	6.05896	8953	6.05896	3561	6.04	2.23434
	6.07895	10046	6.07895	8733	6.07895	3421	6.06	6.75079
	6.09894	10105	6.09894	8719	6.09894	3557	6.08	9.02564
	6.11893	10192	6.11893	8545	6.11893	3530	6.1	9.04662
	6.13892	10231	6.13892	8237	6.13892	3594	6.12	9.00893
	6.15891	10471	6.15891	8641	6.15891	3572	6.14	5.69277
	6.1789	10454	6.1789	8546	6.1789	3581	6.16	7.3492
	6.19889	10937	6.19889	8528	6.19889	3556	6.18	11.3364
	6.21888	11385	6.21888	8607	6.21888	3510	6.2	14.6701
	6.23887	11711	6.23887	8628	6.23887	3614	6.22	19.0439
	6.25885	12323	6.25886	8858	6.25886	3610	6.24	22.4928
	6.27884	12851	6.27884	8817	6.27884	3626	6.26	23.7225
	6.29883	13736	6.29883	9290	6.29883	3538	6.28	27.1854
	6.31882	14520	6.31882	9546	6.31882	3644	6.3	28.0375
	6.33881	15238	6.33881	9771	6.33881	3618	6.32	25.2113
	6.3588	16599	6.3588	10124	6.3588	3636	6.34	27.3641
	6.37879	17838	6.37879	10501	6.37879	3594	6.36	33.0228
	6.39878	19128	6.39878	10981	6.39878	3535	6.38	38.0801
	6.41877	20487	6.41877	11676	6.41877	3574	6.4	44.9089
	6.43876	22277	6.43876	12211	6.43876	3562	6.42	48.6888
	6.45875	23977	6.45875	12974	6.45875	3665	6.44	49.499
	6.47874	26431	6.47874	13482	6.47874	3727	6.46	51.7497
	6.49873	28309	6.49873	14719	6.49873	3681	6.48	56.075
	6.51872	30569	6.51872	15416	6.51872	3699	6.5	54.3584
	6.53871	32186	6.53871	16667	6.53871	3683	6.52	55.2012
	6.5587	33415	6.5587	17648	6.5587	3618	6.54	61.0883
	6.57869	33490	6.57869	18866	6.57869	3814	6.56	68.3926
	6.59868	32270	6.59868	19841	6.59868	3688	6.58	79.739
	6.61866	30397	6.61866	20232	6.61866	3650	6.6	93.2391
	6.63865	27407	6.63865	20427	6.63865	3663	6.62	110.152
	6.65864	23898	6.65864	20193	6.65864	3717	6.64	127.335
	6.67863	20239	6.67863	19139	6.67863	3602	6.66	141.199
	6.69862	17121	6.69862	17694	6.69862	3584	6.68	156.046
	6.71861	14607	6.71861	15463	6.71861	3649	6.7	164.255
	6.7386	12246	6.7386	13788	6.7386	3651	6.72	163.019
	6.75859	10827	6.75859	12037	6.75859	3592	6.74	151.871
	6.77858	9517	6.77858	10711	6.77858	3659	6.76	133.809
	6.79857	8664	6.79857	9777	6.79857	3643	6.78	110.601
	6.81856	7962	6.81856	8840	6.81856	3688	6.8	84.3572
	6.83855	7410	6.83855	8167	6.83855	3783	6.82	63.4051
	6.85854	6941	6.85854	7648	6.85854	3791	6.84	45.931
	6.87853	6672	6.87853	7262	6.87853	3725	6.86	32.3644
	6.89852	6228	6.89852	7021	6.89852	3658	6.88	25.7078
	6.9185	5874	6.91851	6672	6.91851	3574	6.9	23.0864
	6.93849	5776	6.93849	6558	6.93849	3725	6.92	18.7641
	6.95848	5562	6.95848	6198	6.95848	3754	6.94	17.9892
	6.97847	5358	6.97847	6120	6.97847	3839	6.96	15.8483
	6.99846	5235	6.99846	5878	6.99846	3730	6.98	17.3452
	7.01845	5051	7.01845	5819	7.01845	3791	7	18.0254
	7.03844	5034	7.03844	5698	7.03844	3635	7.02	25.6501
	7.05843	4926	7.05843	5673	7.05843	3850	7.04	32.3313
	7.07842	4619	7.07842	5519	7.07842	3742	7.06	32.7358
	7.09841	4803	7.09841	5396	7.09841	3713	7.08	30.4457
	7.1184	4619	7.1184	5482	7.1184	3690	7.1	31.5727
	7.13839	4465	7.13839	5281	7.13839	3718	7.12	28.8443
	7.15838	4410	7.15838	5216	7.15838	3764	7.14	25.673
	7.17837	4391	7.17837	5201	7.17837	3894	7.16	24.3526
	7.19836	4372	7.19836	5200	7.19836	3847	7.18	21.9832
	7.21835	4231	7.21835	5094	7.21835	3696	7.2	20.0846
	7.23834	4274	7.23834	5146	7.23834	3781	7.22	22.3399
	7.25833	4171	7.25833	4961	7.25833	3871	7.24	21.0101
	7.27832	4163	7.27831	5029	7.27831	3815	7.26	17.1069
	7.2983	4043	7.2983	4988	7.2983	3725	7.28	16.2386
	7.31829	4065	7.31829	4974	7.31829	3715	7.3	16.8296
	7.33828	4026	7.33828	4986	7.33828	3717	7.32	19.5464
	7.35827	3987	7.35827	4836	7.35827	3726	7.34	18.3891
	7.37826	4005	7.37826	4777	7.37826	3932	7.36	20.1456
	7.39825	3922	7.39825	4653	7.39825	3768	7.38	16.4894
	7.41824	4036	7.41824	4755	7.41824	3743	7.4	14.7587
	7.43823	3958	7.43823	4781	7.43823	3813	7.42	14.3613
	7.45822	3803	7.45822	4793	7.45822	3767	7.44	9.13873
	7.47821	3807	7.47821	4615	7.47821	3983	7.46	2.89985
	7.4982	3879	7.4982	4689	7.4982	3796	7.48	1.87308
	7.51819	3769	7.51819	4699	7.51819	3873	7.5	1.81602
	7.53818	3765	7.53818	4631	7.53818	3802	7.52	5.75895
	7.55817	3795	7.55817	4660	7.55817	3794	7.54	6.70422
	7.57816	3683	7.57816	4581	7.57816	3826	7.56	11.09
	7.59814	3769	7.59814	4550	7.59814	3942	7.58	13.1122
	7.61813	3703	7.61813	4524	7.61813	3883	7.6	15.5838
	7.63812	3654	7.63812	4443	7.63812	3714	7.62	16.4785
	7.65811	3660	7.65811	4460	7.65811	3939	7.64	12.2077
	7.6781	3642	7.6781	4549	7.6781	3847	7.66	7.48938
	7.69809	3556	7.69809	4521	7.69809	3872	7.68	5.63816
	7.71808	3443	7.71808	4442	7.71808	3879	7.7	6.78927
	7.73807	3653	7.73807	4496	7.73807	3870	7.72	10.0616
	7.75806	3577	7.75806	4264	7.75806	3899	7.74	12.0938
	7.77805	3569	7.77805	4463	7.77805	3968	7.76	13.7205
	7.79804	3594	7.79804	4554	7.79804	3879	7.78	10.6851
	7.81803	3509	7.81803	4386	7.81803	3872	7.8	9.02501
	7.83802	3408	7.83802	4304	7.83802	3983	7.82	7.98497
	7.85801	3593	7.85801	4293	7.85801	4129	7.84	4.50205
	7.878	3452	7.878	4274	7.878	3983	7.86	3.11703
	7.89799	3493	7.89799	4266	7.89799	4015	7.88	2.42199
	7.91798	3569	7.91798	4369	7.91798	4022	7.9	4.62205
	7.93796	3521	7.93796	4208	7.93796	3980	7.92	3.91302
	7.95795	3427	7.95795	4227	7.95795	3937	7.94	5.26925
	7.97794	3455	7.97794	4283	7.97794	3958	7.96	7.36675
	7.99793	3401	7.99793	4254	7.99793	4055	7.98	6.71833
	8.01792	3404	8.01792	4260	8.01792	4076	8	7.29601
	8.03791	3482	8.03791	4187	8.03791	3958	8.02	10.5683
	8.0579	3463	8.0579	4284	8.0579	4135	8.04	10.7497
	8.07789	3412	8.07789	4094	8.07789	3909	8.06	13.9661
	8.09788	3484	8.09788	4189	8.09788	3993	8.08	14.0589
	8.11787	3452	8.11787	4289	8.11787	4048	8.1	11.5038
	8.13786	3468	8.13786	4184	8.13786	4004	8.12	7.48472
	8.15785	3391	8.15785	4141	8.15785	3994	8.14	5.8666
	8.17784	3456	8.17784	4031	8.17784	4069	8.16	5.23682
	8.19783	3501	8.19783	4093	8.19783	4072	8.18	2.98933
	8.21782	3504	8.21782	4038	8.21782	4197	8.2	0.77913
	8.2378	3381	8.23781	4024	8.23781	3981	8.22	2.72278
	8.25779	3326	8.2578	4014	8.2578	3943	8.24	3.04405
	8.27778	3331	8.27778	4117	8.27778	4047	8.26	6.10659
	8.29777	3394	8.29777	4090	8.29777	3988	8.28	10.4931
	8.31776	3461	8.31776	4010	8.31776	4149	8.3	13.7841
	8.33775	3382	8.33775	4028	8.33775	4058	8.32	17.1403
	8.35774	3376	8.35774	4103	8.35774	4055	8.34	18.3567
	8.37773	3399	8.37773	4033	8.37773	3931	8.36	19.7689
	8.39772	3387	8.39772	4032	8.39772	4019	8.38	19.8151
	8.41771	3364	8.41771	4029	8.41771	4159	8.4	16.2669
	8.4377	3406	8.4377	3994	8.4377	3968	8.42	13.9868
	8.45769	3352	8.45769	4059	8.45769	4186	8.44	12.1449
	8.47768	3470	8.47768	4027	8.47768	4032	8.46	7.58039
	8.49767	3399	8.49767	3995	8.49767	4122	8.48	9.24898
	8.51766	3439	8.51766	4160	8.51766	4146	8.5	13.4257
	8.53765	3346	8.53765	4050	8.53765	4149	8.52	12.712
	8.55764	3428	8.55764	4040	8.55764	4060	8.54	13.2944
	8.57762	3537	8.57763	3873	8.57763	4095	8.56	14.1285
	8.59761	3503	8.59761	3885	8.59761	4126	8.58	15.3775
	8.6176	3366	8.6176	3946	8.6176	4122	8.6	13.1673
	8.63759	3526	8.63759	4007	8.63759	4159	8.62	11.2695
	8.65758	3531	8.65758	4073	8.65758	4044	8.64	9.90774
	8.67757	3550	8.67757	4042	8.67757	4182	8.66	7.59032
	8.69756	3658	8.69756	4109	8.69756	4203	8.68	9.79038
	8.71755	3624	8.71755	3974	8.71755	4147	8.7	10.8809
	8.73754	3682	8.73754	4050	8.73754	4172	8.72	8.56812
	8.75753	3802	8.75753	3980	8.75753	4168	8.74	11.3649
	8.77752	3884	8.77752	4093	8.77752	4238	8.76	12.128
	8.79751	3905	8.79751	4080	8.79751	4215	8.78	14.4853
	8.8175	4033	8.8175	4086	8.8175	4153	8.8	10.5595
	8.83749	4042	8.83749	4045	8.83749	4170	8.82	12.2084
	8.85748	4160	8.85748	4203	8.85748	4212	8.84	14.6103
	8.87747	4261	8.87747	4205	8.87747	4139	8.86	17.0328
	8.89746	4512	8.89746	4235	8.89746	4094	8.88	18.8099
	8.91745	4718	8.91745	4235	8.91745	4079	8.9	18.078
	8.93743	4863	8.93743	4360	8.93743	4108	8.92	19.3619
	8.95742	5110	8.95742	4399	8.95742	4140	8.94	22.5202
	8.97741	5251	8.97741	4537	8.97741	4155	8.96	20.8346
	8.9974	5638	8.9974	4722	8.9974	4203	8.98	18.1706
	9.01739	5901	9.01739	4482	9.01739	4263	9	15.3482
	9.03738	6259	9.03738	4742	9.03738	4196	9.02	17.4208
	9.05737	6840	9.05737	4962	9.05737	4186	9.04	17.1252
	9.07736	7260	9.07736	5030	9.07736	4200	9.06	19.2678
	9.09735	7675	9.09735	5249	9.09735	4215	9.08	22.3801
	9.11734	8420	9.11734	5336	9.11734	4146	9.1	25.2266
	9.13733	9346	9.13733	5769	9.13733	4130	9.12	28.6093
	9.15732	10299	9.15732	6200	9.15732	4097	9.14	33.33
	9.17731	11371	9.17731	6319	9.17731	4146	9.16	36.8712
	9.1973	12527	9.1973	6720	9.1973	4041	9.18	34.9811
	9.21729	14077	9.21729	7255	9.21729	4178	9.2	37.7857
	9.23728	15034	9.23728	7736	9.23728	4227	9.22	38.3479
	9.25727	16468	9.25727	8326	9.25727	4262	9.24	39.5394
	9.27725	17474	9.27725	9080	9.27725	4180	9.26	42.3953
	9.29724	18597	9.29724	9662	9.29724	4203	9.28	44.8596
	9.31723	18593	9.31723	10452	9.31723	4157	9.3	54.5406
	9.33722	18038	9.33722	11120	9.33722	4155	9.32	63.5923
	9.35721	16889	9.35721	11330	9.35721	4134	9.34	76.5228
	9.3772	15331	9.3772	11450	9.3772	4263	9.36	94.4463
	9.39719	13708	9.39719	11318	9.39719	3994	9.38	106.617
	9.41718	11681	9.41718	10946	9.41718	4101	9.4	122.955
	9.43717	9865	9.43717	10063	9.43717	4176	9.42	133.298
	9.45716	8381	9.45716	9105	9.45716	4170	9.44	136.686
	9.47715	7295	9.47715	8247	9.47715	4143	9.46	128.791
	9.49714	6664	9.49714	7172	9.49714	4114	9.48	114.668
	9.51713	5855	9.51713	6466	9.51713	4054	9.5	97.4817
	9.53712	5323	9.53712	5833	9.53712	4240	9.52	73.5404
	9.55711	5131	9.55711	5294	9.55711	4129	9.54	51.669
	9.57709	4694	9.5771	5158	9.5771	4124	9.56	38.9211
	9.59708	4495	9.59708	4824	9.59708	4116	9.58	26.1919
	9.61707	4282	9.61707	4560	9.61707	4126	9.6	22.8473
	9.63706	4184	9.63706	4613	9.63706	4092	9.62	20.6076
	9.65705	4118	9.65705	4352	9.65705	4172	9.64	22.615
	9.67704	4245	9.67704	4205	9.67704	4149	9.66	21.8485
	9.69703	3972	9.69703	4029	9.69703	4215	9.68	23.9911
	9.71702	3918	9.71702	3999	9.71702	4248	9.7	23.4064
	9.73701	3764	9.73701	3961	9.73701	4191	9.72	20.6026
	9.757	3900	9.757	3954	9.757	4254	9.74	21.0576
	9.77699	3765	9.77699	3885	9.77699	4099	9.76	20.6687
	9.79698	3682	9.79698	3831	9.79698	4148	9.78	16.7367
	9.81697	3759	9.81697	3777	9.81697	4198	9.8	17.8536
	9.83696	3641	9.83696	3674	9.83696	4113	9.82	15.3529
	9.85695	3623	9.85695	3819	9.85695	4073	9.84	15.3789
	9.87694	3576	9.87694	3704	9.87694	4094	9.86	12.3047
	9.89693	3677	9.89693	3813	9.89693	4174	9.88	14.1723
	9.91691	3583	9.91692	3738	9.91692	4140	9.9	14.4081
	9.9369	3478	9.9369	3628	9.9369	4238	9.92	13.8234
	9.95689	3550	9.95689	3647	9.95689	4087	9.94	15.7282
	9.97688	3553	9.97688	3655	9.97688	4111	9.96	13.0177
	9.99687	3402	9.99687	3641	9.99687	4093	9.98	11.5845
	10.0169	3451	10.0169	3577	10.0169	4094	10	11.9276
	10.0368	3427	10.0369	3598	10.0369	4086	10.02	8.71817
	10.0568	3428	10.0568	3680	10.0568	3941	10.04	6.96693
	10.0768	3481	10.0768	3558	10.0768	4031	10.06	2.33158
	10.0968	3484	10.0968	3539	10.0968	4062	10.08	2.30696
	10.1168	3494	10.1168	3488	10.1168	3998	10.1	3.294
	10.1368	3456	10.1368	3624	10.1368	4011	10.12	9.316
	10.1568	3494	10.1568	3560	10.1568	4036	10.14	10.1399
	10.1768	3610	10.1768	3554	10.1768	4154	10.16	9.99828
	10.1968	3462	10.1968	3543	10.1968	4088	10.18	12.2569
	10.2167	3521	10.2168	3433	10.2168	4180	10.2	15.6677
	10.2367	3452	10.2367	3497	10.2367	4084	10.22	15.7139
	10.2567	3640	10.2567	3600	10.2567	4073	10.24	14.7588
	10.2767	3635	10.2767	3568	10.2767	3997	10.26	12.9692
	10.2967	3605	10.2967	3529	10.2967	3913	10.28	13.4432
	10.3167	3703	10.3167	3467	10.3167	4011	10.3	17.4602
	10.3367	3820	10.3367	3497	10.3367	3934	10.32	21.2446
	10.3567	3712	10.3567	3470	10.3567	4012	10.34	16.6335
	10.3767	3783	10.3767	3456	10.3767	4055	10.36	16.4184
	10.3967	3959	10.3967	3579	10.3967	4034	10.38	16.7572
	10.4167	3962	10.4167	3461	10.4167	3973	10.4	18.0377
	10.4366	3990	10.4366	3571	10.4366	3860	10.42	14.95
	10.4566	4131	10.4566	3486	10.4566	3923	10.44	12.2212
	10.4766	4253	10.4766	3607	10.4766	3945	10.46	11.0589
	10.4966	4332	10.4966	3633	10.4966	3843	10.48	13.463
	10.5166	4560	10.5166	3669	10.5166	3889	10.5	18.0955
	10.5366	4728	10.5366	3749	10.5366	3835	10.52	17.7537
	10.5566	4989	10.5566	3845	10.5566	3910	10.54	17.7335
	10.5766	5256	10.5766	3776	10.5766	3934	10.56	21.5082
	10.5966	5469	10.5966	3876	10.5966	3934	10.58	24.9986
	10.6165	5901	10.6165	3983	10.6165	3966	10.6	26.1113
	10.6365	6060	10.6365	4053	10.6365	3962	10.62	26.0025
	10.6565	6555	10.6565	4033	10.6565	3810	10.64	26.1409
	10.6765	7037	10.6765	4197	10.6765	3773	10.66	25.9296
	10.6965	7625	10.6965	4377	10.6965	3916	10.68	26.5528
	10.7165	8233	10.7165	4524	10.7165	3909	10.7	25.8334
	10.7365	9081	10.7365	4803	10.7365	3889	10.72	25.5987
	10.7565	9912	10.7565	4991	10.7565	3767	10.74	25.6905
	10.7765	10820	10.7765	5274	10.7765	3758	10.76	25.8848
	10.7964	11938	10.7964	5359	10.7964	3836	10.78	29.7807
	10.8164	13433	10.8164	5834	10.8164	3842	10.8	30.4972
	10.8364	14952	10.8364	6327	10.8364	3715	10.82	36.5236
	10.8564	16385	10.8564	6512	10.8564	3876	10.84	40.0186
	10.8764	17688	10.8764	7112	10.8764	3820	10.86	44.5579
	10.8964	18928	10.8964	7723	10.8964	3745	10.88	47.8524
	10.9164	19400	10.9164	8454	10.9164	3784	10.9	57.3847
	10.9364	19675	10.9364	8899	10.9364	3606	10.92	69.3926
	10.9564	18878	10.9564	9388	10.9564	3763	10.94	77.447
	10.9764	17837	10.9764	9655	10.9764	3721	10.96	87.1285
	10.9963	16234	10.9963	9854	10.9963	3702	10.98	95.5139
	11.0163	14345	11.0163	9627	11.0163	3647	11	107.806
	11.0363	12590	11.0363	9306	11.0363	3713	11.02	118.098
	11.0563	10925	11.0563	8489	11.0563	3625	11.04	123.957
	11.0763	9836	11.0763	7792	11.0763	3715	11.06	125.466
	11.0963	8818	11.0963	6772	11.0963	3754	11.08	119.618
	11.1163	8086	11.1163	6471	11.1163	3576	11.1	110.75
	11.1363	7461	11.1363	5657	11.1363	3533	11.12	94.6036
	11.1562	7207	11.1563	5396	11.1563	3580	11.14	75.1802
	11.1762	6938	11.1762	4773	11.1762	3601	11.16	59.1974
	11.1962	6944	11.1962	4802	11.1962	3533	11.18	40.0909
	11.2162	7133	11.2162	4630	11.2162	3572	11.2	32.4531
	11.2362	7312	11.2362	4485	11.2362	3593	11.22	28.4283
	11.2562	7656	11.2562	4498	11.2562	3510	11.24	31.2659
	11.2762	8022	11.2762	4581	11.2762	3702	11.26	28.8402
	11.2962	8627	11.2962	4586	11.2962	3598	11.28	26.158
	11.3162	9165	11.3162	4764	11.3162	3676	11.3	28.301
	11.3362	9819	11.3362	4787	11.3362	3526	11.32	29.9406
	11.3561	10638	11.3562	4933	11.3562	3658	11.34	36.0649
	11.3761	11149	11.3761	5294	11.3761	3555	11.36	42.7721
	11.3961	11540	11.3961	5466	11.3961	3447	11.38	45.5118
	11.4161	11699	11.4161	5676	11.4161	3471	11.4	53.9812
	11.4361	11385	11.4361	5873	11.4361	3511	11.42	64.5857
	11.4561	10892	11.4561	6069	11.4561	3569	11.44	74.7054
	11.4761	10262	11.4761	6012	11.4761	3592	11.46	79.3146
	11.4961	9464	11.4961	6076	11.4961	3552	11.48	85.2572
	11.5161	8527	11.5161	6040	11.5161	3509	11.5	90.976
	11.536	7480	11.5361	5801	11.5361	3454	11.52	91.7111
	11.556	6641	11.556	5322	11.556	3510	11.54	89.3413
	11.576	5845	11.576	4976	11.576	3570	11.56	81.8526
	11.596	5410	11.596	4693	11.596	3521	11.58	72.7135
	11.616	4938	11.616	4324	11.616	3522	11.6	58.4743
	11.636	4588	11.636	3985	11.636	3473	11.62	44.9716
	11.656	4467	11.656	3713	11.656	3584	11.64	33.7626
	11.676	4225	11.676	3604	11.676	3466	11.66	24.1388
	11.696	3962	11.696	3399	11.696	3495	11.68	21.2515
	11.716	3991	11.716	3403	11.716	3373	11.7	18.4574
	11.736	3951	11.736	3288	11.736	3445	11.72	19.3277
	11.7559	3717	11.7559	3247	11.7559	3381	11.74	21.1351
	11.7759	3813	11.7759	3196	11.7759	3289	11.76	25.6137
	11.7959	3632	11.7959	3262	11.7959	3394	11.78	25.9199
	11.8159	3459	11.8159	3150	11.8159	3350	11.8	19.4149
	11.8359	3545	11.8359	3151	11.8359	3439	11.82	15.2876
	11.8559	3460	11.8559	3071	11.8559	3381	11.84	14.7406
	11.8759	3452	11.8759	3154	11.8759	3289	11.86	14.9426
	11.8959	3376	11.8959	2923	11.8959	3332	11.88	16.2051
	11.9159	3351	11.9159	2890	11.9159	3386	11.9	15.515
	11.9358	3340	11.9358	3022	11.9358	3407	11.92	19.2179
	11.9558	3304	11.9558	2923	11.9558	3420	11.94	21.8713
	11.9758	3357	11.9758	2912	11.9758	3393	11.96	21.8859
	11.9958	3281	11.9958	2906	11.9958	3322	11.98	17.4742
	12.0158	3254	12.0158	2966	12.0158	3271	12	15.3448
	12.0358	3321	12.0358	2890	12.0358	3217	12.02	12.6982
	12.0558	3240	12.0558	2824	12.0558	3331	12.04	14.5041
	12.0758	3270	12.0758	2890	12.0758	3316	12.06	15.3705
	12.0958	3256	12.0958	2922	12.0958	3343	12.08	15.0791
	12.1157	3163	12.1157	2804	12.1157	3211	12.1	15.9625
	12.1357	3192	12.1357	2847	12.1357	3225	12.12	17.6617
	12.1557	3122	12.1557	2848	12.1557	3268	12.14	17.4403
	12.1757	3202	12.1757	2809	12.1757	3330	12.16	17.1442
	12.1957	3225	12.1957	2845	12.1957	3329	12.18	20.0136
	12.2157	3069	12.2157	2847	12.2157	3279	12.2	22.4215
	12.2357	3061	12.2357	2753	12.2357	3192	12.22	22.0509
	12.2557	3191	12.2557	2765	12.2557	3219	12.24	22.552
	12.2757	3191	12.2757	2828	12.2757	3360	12.26	18.7874
	12.2957	2996	12.2957	2850	12.2957	3315	12.28	17.1766
	12.3156	3205	12.3156	2858	12.3156	3296	12.3	18.2745
	12.3356	3222	12.3356	2845	12.3356	3310	12.32	15.2046
	12.3556	3075	12.3556	2755	12.3556	3393	12.34	12.9644
	12.3756	3102	12.3756	2812	12.3756	3262	12.36	12.3001
	12.3956	3138	12.3956	2732	12.3956	3211	12.38	17.1322
	12.4156	3175	12.4156	2749	12.4156	3215	12.4	17.3024
	12.4356	3098	12.4356	2697	12.4356	3209	12.42	19.1321
	12.4556	3063	12.4556	2767	12.4556	3347	12.44	18.631
	12.4756	3074	12.4756	2781	12.4756	3225	12.46	11.0575
	12.4955	3103	12.4955	2842	12.4955	3330	12.48	8.25327
	12.5155	3094	12.5155	2888	12.5155	3313	12.5	7.09474
	12.5355	3146	12.5355	2745	12.5355	3261	12.52	5.69377
	12.5555	3073	12.5555	2639	12.5555	3188	12.54	7.91519
	12.5755	3095	12.5755	2704	12.5755	3139	12.56	7.88486
	12.5955	3089	12.5955	2733	12.5955	3286	12.58	12.8941
	12.6155	3051	12.6155	2666	12.6155	3315	12.6	13.7962
	12.6355	3012	12.6355	2737	12.6355	3211	12.62	15.4302
	12.6555	3119	12.6555	2794	12.6555	3237	12.64	15.7029
	12.6754	3108	12.6755	2774	12.6755	3344	12.66	13.5047
	12.6954	2973	12.6954	2763	12.6954	3291	12.68	7.7588
	12.7154	3046	12.7154	2678	12.7154	3243	12.7	5.41611
	12.7354	2994	12.7354	2782	12.7354	3106	12.72	7.94988
	12.7554	3126	12.7554	2719	12.7554	3353	12.74	11.831
	12.7754	3040	12.7754	2798	12.7754	3262	12.76	7.38106
	12.7954	2990	12.7954	2730	12.7954	3230	12.78	8.9731
	12.8154	3126	12.8154	2626	12.8154	3228	12.8	7.22375
	12.8354	3226	12.8354	2731	12.8354	3262	12.82	8.18677
	12.8553	3210	12.8554	2792	12.8554	3209	12.84	9.00993
	12.8753	3191	12.8753	2752	12.8753	3266	12.86	7.18974
	12.8953	3260	12.8953	2836	12.8953	3194	12.88	4.0362
	12.9153	3218	12.9153	2760	12.9153	3171	12.9	3.96892
	12.9353	3257	12.9353	2768	12.9353	3201	12.92	6.5683
	12.9553	3280	12.9553	2678	12.9553	3191	12.94	7.15836
	12.9753	3289	12.9753	2711	12.9753	3271	12.96	4.52698
	12.9953	3368	12.9953	2747	12.9953	3140	12.98	7.96086
	13.0153	3462	13.0153	2738	13.0153	3175	13	8.35511
	13.0353	3521	13.0353	2648	13.0353	3168	13.02	10.423
	13.0552	3513	13.0553	2713	13.0553	3145	13.04	11.6937
	13.0752	3784	13.0752	2840	13.0752	3181	13.06	11.3374
	13.0952	3856	13.0952	2817	13.0952	3234	13.08	11.1442
	13.1152	3952	13.1152	2824	13.1152	3092	13.1	10.5175
	13.1352	4063	13.1352	2909	13.1352	3231	13.12	10.8232
	13.1552	4142	13.1552	2950	13.1552	3097	13.14	9.11023
	13.1752	4325	13.1752	2870	13.1752	3153	13.16	8.39959
	13.1952	4267	13.1952	2975	13.1952	3118	13.18	11.1202
	13.2152	4243	13.2152	2940	13.2152	3331	13.2	13.5284
	13.2352	4129	13.2352	3157	13.2352	3188	13.22	15.6849
	13.2551	4080	13.2551	3027	13.2551	3261	13.24	17.3006
	13.2751	3950	13.2751	3103	13.2751	3235	13.26	19.555
	13.2951	3752	13.2951	3119	13.2951	3200	13.28	21.166
	13.3151	3678	13.3151	2995	13.3151	3247	13.3	22.0545
	13.3351	3542	13.3351	2928	13.3351	3271	13.32	20.2623
	13.3551	3389	13.3551	3000	13.3551	3197	13.34	18.0598
	13.3751	3242	13.3751	2953	13.3751	3213	13.36	14.4236
	13.3951	3242	13.3951	2859	13.3951	3247	13.38	10.6485
	13.4151	3279	13.4151	2822	13.4151	3031	13.4	8.48556
	13.435	3190	13.435	2765	13.435	3175	13.42	5.36357
	13.455	3158	13.455	2718	13.455	3170	13.44	1.43262
	13.475	3134	13.475	2790	13.475	3195	13.46	1.88609
	13.495	3220	13.495	2789	13.495	3061	13.48	3.00253
	13.515	3139	13.515	2753	13.515	3106	13.5	2.46269
	13.535	3075	13.535	2831	13.535	3060	13.52	3.21429
	13.555	3032	13.555	2697	13.555	3163	13.54	4.2553
	13.575	3200	13.575	2741	13.575	3139	13.56	5.01616
	13.595	3077	13.595	2678	13.595	2942	13.58	7.55461
	13.615	3064	13.615	2811	13.615	3099	13.6	11.6315
	13.6349	3072	13.6349	2750	13.6349	3035	13.62	11.9089
	13.6549	3204	13.6549	2751	13.6549	3084	13.64	9.68745
	13.6749	3193	13.6749	2828	13.6749	3177	13.66	7.69444
	13.6949	3077	13.6949	2782	13.6949	3125	13.68	7.76203
	13.7149	3061	13.7149	2769	13.7149	3014	13.7	7.48463
	13.7349	2988	13.7349	2752	13.7349	3176	13.72	10.2702
	13.7549	3197	13.7549	2692	13.7549	3167	13.74	12.1326
	13.7749	3091	13.7749	2728	13.7749	3151	13.76	14.1909
	13.7949	3097	13.7949	2762	13.7949	3063	13.78	16.8086
	13.8148	3189	13.8148	2723	13.8148	3140	13.8	17.2818
	13.8348	3069	13.8348	2636	13.8348	3061	13.82	14.1932
	13.8548	3126	13.8548	2781	13.8548	3077	13.84	10.438
	13.8748	3169	13.8748	2839	13.8748	3064	13.86	4.94377
	13.8948	3138	13.8948	2765	13.8948	3004	13.88	3.17919
	13.9148	3073	13.9148	2882	13.9148	3030	13.9	2.26776
	13.9348	3093	13.9348	2805	13.9348	3038	13.92	4.22346
	13.9548	3129	13.9548	2794	13.9548	3108	13.94	2.83651
	13.9748	3182	13.9748	2677	13.9748	3063	13.96	3.27239
	13.9947	3217	13.9948	2744	13.9948	3134	13.98	3.04162
	14.0147	3177	14.0147	2832	14.0147	3028	14	3.50082
	14.0347	3205	14.0347	2775	14.0347	3148	14.02	4.37493
	14.0547	3144	14.0547	2876	14.0547	3198	14.04	4.67096
	14.0747	3115	14.0747	2835	14.0747	3069	14.06	5.99263
	14.0947	3197	14.0947	2801	14.0947	3102	14.08	8.15346
	14.1147	3123	14.1147	2865	14.1147	3115	14.1	10.1837
	14.1347	3202	14.1347	2926	14.1347	3133	14.12	10.1022
	14.1547	3259	14.1547	2871	14.1547	3067	14.14	8.24434
	14.1746	3334	14.1747	2988	14.1747	3145	14.16	6.60564
	14.1946	3385	14.1946	2950	14.1946	3296	14.18	3.04153
	14.2146	3494	14.2146	3027	14.2146	3030	14.2	1.37019
	14.2346	3435	14.2346	3066	14.2346	3112	14.22	1.13009
	14.2546	3555	14.2546	2979	14.2546	3049	14.24	0.84803
	14.2746	3756	14.2746	3084	14.2746	3040	14.26	4.52867
	14.2946	3798	14.2946	3112	14.2946	3113	14.28	4.77635
	14.3146	3827	14.3146	3133	14.3146	3113	14.3	7.88344
	14.3346	3870	14.3346	3152	14.3346	3189	14.32	7.93954
	14.3546	3962	14.3546	3156	14.3546	3064	14.34	9.68466
	14.3745	4118	14.3746	3259	14.3746	3050	14.36	7.9544
	14.3945	3977	14.3945	3282	14.3945	3077	14.38	10.9247
	14.4145	3966	14.4145	3364	14.4145	3018	14.4	15.091
	14.4345	3942	14.4345	3501	14.4345	2984	14.42	15.7715
	14.4545	4020	14.4545	3479	14.4545	3077	14.44	12.4219
	14.4745	3718	14.4745	3394	14.4745	3082	14.46	15.6707
	14.4945	3565	14.4945	3356	14.4945	3113	14.48	18.8152
	14.5145	3524	14.5145	3285	14.5145	3131	14.5	22.8968
	14.5345	3434	14.5345	3258	14.5345	3068	14.52	23.7895
	14.5544	3387	14.5545	3186	14.5545	3089	14.54	24.1975
	14.5744	3328	14.5744	3345	14.5744	3097	14.56	21.3606
	14.5944	3280	14.5944	3146	14.5944	3090	14.58	22.6403
	14.6144	3293	14.6144	3020	14.6144	3098	14.6	19.2347
	14.6344	3180	14.6344	2964	14.6344	3140	14.62	11.3536
	14.6544	3292	14.6544	2982	14.6544	3200	14.64	5.93397
	14.6744	3170	14.6744	3022	14.6744	3115	14.66	5.21367
	14.6944	3114	14.6944	3028	14.6944	3166	14.68	6.26493
	14.7144	3211	14.7144	2892	14.7144	3047	14.7	4.1134
	14.7344	3177	14.7344	3006	14.7344	3188	14.72	3.07609
	14.7544	3238	14.7544	2907	14.7544	3066	14.74	2.01546
	14.7743	3146	14.7743	2998	14.7743	3145	14.76	3.86393
	14.7943	3089	14.7943	2935	14.7943	3204	14.78	4.8779
	14.8143	3276	14.8143	2884	14.8143	3123	14.8	4.67974
	14.8343	3057	14.8343	3007	14.8343	3272	14.82	4.77996
	14.8543	3201	14.8543	2979	14.8543	2970	14.84	9.84987
	14.8743	3116	14.8743	3050	14.8743	3089	14.86	8.33863
	14.8943	3230	14.8943	3008	14.8943	3106	14.88	9.20158
	14.9143	3133	14.9143	2978	14.9143	3238	14.9	6.96429
	14.9343	3174	14.9343	2960	14.9343	3235	14.92	5.38901
	14.9542	3215	14.9542	2950	14.9542	3199	14.94	0.89531
	14.9742	3087	14.9742	2981	14.9742	3175	14.96	5.10557
	14.9942	3278	14.9942	2991	14.9942	3178	14.98	2.46269
	15.0142	3147	15.0142	3109	15.0142	3122	15	0.87808
	15.0342	3036	15.0342	2944	15.0342	3114	15.02	-0.02121
	15.0542	3166	15.0542	2915	15.0542	3167	15.04	4.48276
	15.0742	3187	15.0742	3028	15.0742	3130	15.06	3.50888
	15.0942	3200	15.0942	3057	15.0942	3119	15.08	4.96856
	15.1142	3207	15.1142	3068	15.1142	3200	15.1	6.77789
	15.1341	3157	15.1341	2937	15.1341	3204	15.12	5.91589
	15.1541	3267	15.1541	2944	15.1541	3140	15.14	6.60634
	15.1741	3265	15.1741	2880	15.1741	3118	15.16	11.432
	15.1941	3268	15.1941	3048	15.1941	3161	15.18	10.1457
	15.2141	3188	15.2141	3138	15.2141	3172	15.2	9.94576
	15.2341	3160	15.2341	3131	15.2341	3140	15.22	9.20964
	15.2541	3173	15.2541	3091	15.2541	3231	15.24	9.76955
	15.2741	3260	15.2741	3049	15.2741	3088	15.26	7.32248
	15.2941	3359	15.2941	3065	15.2941	3220	15.28	5.82179
	15.314	3213	15.3141	3087	15.3141	3179	15.3	7.24883
	15.334	3243	15.334	3071	15.334	3201	15.32	7.00222
	15.354	3214	15.354	3021	15.354	3237	15.34	9.18451
	15.374	3268	15.374	3066	15.374	3240	15.36	7.6745
	15.394	3196	15.394	3053	15.394	3267	15.38	5.86611
	15.414	3275	15.414	3124	15.414	3231	15.4	5.02277
	15.434	3281	15.434	3077	15.434	3163	15.42	5.31228
	15.454	3312	15.454	3210	15.454	3221	15.44	6.29178
	15.474	3318	15.474	3059	15.474	3291	15.46	7.32256
	15.4939	3296	15.494	3121	15.494	3261	15.48	8.23678
	15.5139	3314	15.5139	3139	15.5139	3261	15.5	9.64518
	15.5339	3307	15.5339	3192	15.5339	3153	15.52	11.9534
	15.5539	3399	15.5539	3170	15.5539	3260	15.54	13.7673
	15.5739	3335	15.5739	3215	15.5739	3261	15.56	13.903
	15.5939	3405	15.5939	3179	15.5939	3281	15.58	12.9618
	15.6139	3401	15.6139	3110	15.6139	3205	15.6	13.3585
	15.6339	3343	15.6339	3293	15.6339	3201	15.62	13.69
	15.6539	3413	15.6539	3174	15.6539	3284	15.64	13.6998
	15.6739	3319	15.6739	3206	15.6739	3319	15.66	14.7119
	15.6938	3291	15.6939	3184	15.6939	3320	15.68	13.8033
	15.7138	3313	15.7138	3254	15.7138	3276	15.7	10.9366
	15.7338	3422	15.7338	3169	15.7338	3332	15.72	11.444
	15.7538	3423	15.7538	3255	15.7538	3305	15.74	13.183
	15.7738	3359	15.7738	3189	15.7738	3436	15.76	13.6294
	15.7938	3325	15.7938	3297	15.7938	3372	15.78	16.8546
	15.8138	3344	15.8138	3407	15.8138	3343	15.8	17.9219
	15.8338	3364	15.8338	3282	15.8338	3375	15.82	15.9959
	15.8538	3336	15.8538	3176	15.8538	3378	15.84	16.6039
	15.8737	3406	15.8738	3310	15.8738	3433	15.86	16.2185
	15.8937	3433	15.8937	3245	15.8937	3346	15.88	13.9265
	15.9137	3391	15.9137	3333	15.9137	3341	15.9	10.9861
	15.9337	3355	15.9337	3276	15.9337	3370	15.92	13.1719
	15.9537	3373	15.9537	3324	15.9537	3425	15.94	12.0925
	15.9737	3429	15.9737	3314	15.9737	3294	15.96	13.745
	15.9937	3436	15.9937	3369	15.9937	3281	15.98	17.8265
	16.0137	3415	16.0137	3397	16.0137	3294	16	16.8823
	16.0337	3470	16.0337	3294	16.0337	3387	16.02	17.1688
	16.0537	3502	16.0537	3319	16.0537	3393	16.04	21.7445
	16.0737	3439	16.0737	3457	16.0737	3402	16.06	20.4879
	16.0936	3389	16.0936	3369	16.0936	3431	16.08	21.3898
	16.1136	3548	16.1136	3462	16.1136	3391	16.1	23.3874
	16.1336	3574	16.1336	3215	16.1336	3406	16.12	20.4805
	16.1536	3572	16.1536	3480	16.1536	3335	16.14	13.5503
	16.1736	3496	16.1736	3432	16.1736	3420	16.16	11.0723
	16.1936	3513	16.1936	3383	16.1936	3477	16.18	7.16304
	16.2136	3478	16.2136	3472	16.2136	3418	16.2	3.37969
	16.2336	3467	16.2336	3473	16.2336	3489	16.22	1.92267
	16.2536	3455	16.2536	3486	16.2536	3513	16.24	5.85493
	16.2735	3530	16.2735	3439	16.2735	3528	16.26	5.37693
	16.2935	3557	16.2935	3370	16.2935	3495	16.28	11.3885
	16.3135	3527	16.3135	3474	16.3135	3524	16.3	15.2741
	16.3335	3631	16.3335	3386	16.3335	3527	16.32	13.8078
	16.3535	3499	16.3535	3447	16.3535	3594	16.34	13.8519
	16.3735	3604	16.3735	3495	16.3735	3652	16.36	16.8564
	16.3935	3560	16.3935	3527	16.3935	3445	16.38	19.1243
	16.4135	3655	16.4135	3561	16.4135	3516	16.4	18.7489
	16.4335	3598	16.4335	3435	16.4335	3569	16.42	16.0192
	16.4534	3289	16.4534	3476	16.4534	3526	16.44	13.3733
	16.4734	3543	16.4734	3437	16.4734	3547	16.46	12.1121
	16.4934	3588	16.4934	3488	16.4934	3633	16.48	12.091
	16.5134	3620	16.5134	3511	16.5134	3610	16.5	10.592
	16.5334	3624	16.5334	3555	16.5334	3659	16.52	8.37044
	16.5534	3681	16.5534	3526	16.5534	3707	16.54	7.82252
	16.5734	3627	16.5734	3622	16.5734	3639	16.56	12.6406
	16.5934	3621	16.5934	3675	16.5934	3657	16.58	15.3467
	16.6134	3663	16.6134	3628	16.6134	3647	16.6	18.6729
	16.6334	3594	16.6334	3586	16.6334	3708	16.62	20.4187
	16.6533	3680	16.6533	3724	16.6533	3588	16.64	19.3766
	16.6733	3720	16.6733	3695	16.6733	3694	16.66	22.7541
	16.6933	3783	16.6933	3604	16.6933	3697	16.68	20.7376
	16.7133	3770	16.7133	3583	16.7133	3724	16.7	18.0265
	16.7333	3627	16.7333	3682	16.7333	3715	16.72	15.3993
	16.7533	3737	16.7533	3668	16.7533	3706	16.74	13.8631
	16.7733	3802	16.7733	3578	16.7733	3812	16.76	12.0145
	16.7933	3842	16.7933	3683	16.7933	3854	16.78	14.7905
	16.8133	3860	16.8133	3692	16.8133	3715	16.8	18.7321
	16.8332	3824	16.8332	3827	16.8332	3716	16.82	26.035
	16.8532	3956	16.8532	3723	16.8532	3659	16.84	28.4614
	16.8732	3968	16.8732	3720	16.8732	3773	16.86	24.8972
	16.8932	4020	16.8932	3696	16.8932	3801	16.88	20.96
	16.9132	4025	16.9132	3779	16.9132	3783	16.9	17.4237
	16.9332	4072	16.9332	3778	16.9332	3786	16.92	13.9201
	16.9532	4006	16.9532	3777	16.9532	3822	16.94	9.40479
	16.9732	4270	16.9732	3861	16.9732	3755	16.96	3.59812
	16.9932	4284	16.9932	3940	16.9932	3966	16.98	6.73784
	17.0131	4413	17.0132	3927	17.0132	3892	17	10.3717
	17.0331	4527	17.0331	3930	17.0331	3904	17.02	16.7888
	17.0531	4781	17.0531	4061	17.0531	3880	17.04	17.7048
	17.0731	4774	17.0731	4040	17.0731	3946	17.06	16.3177
	17.0931	5107	17.0931	4073	17.0931	3725	17.08	15.3316
	17.1131	5137	17.1131	4105	17.1131	3860	17.1	14.6018
	17.1331	5225	17.1331	4242	17.1331	4028	17.12	13.2101
	17.1531	5390	17.1531	4244	17.1531	4067	17.14	15.3987
	17.1731	5426	17.1731	4141	17.1731	3962	17.16	15.2704
	17.193	5397	17.1931	4373	17.1931	3970	17.18	15.8413
	17.213	5305	17.213	4339	17.213	4076	17.2	19.0929
	17.233	5197	17.233	4471	17.233	3842	17.22	19.6033
	17.253	5155	17.253	4433	17.253	4018	17.24	21.405
	17.273	4810	17.273	4559	17.273	4050	17.26	21.4958
	17.293	4846	17.293	4358	17.293	3998	17.28	18.1227
	17.313	4579	17.313	4428	17.313	3855	17.3	16.7636
	17.333	4457	17.333	4341	17.333	3920	17.32	11.3718
	17.353	4352	17.353	4278	17.353	4010	17.34	11.2668
	17.373	4383	17.373	4059	17.373	3991	17.36	8.97993
	17.3929	4186	17.393	4238	17.393	3967	17.38	7.09401
	17.4129	4231	17.4129	4153	17.4129	3997	17.4	10.961
	17.4329	4029	17.4329	4115	17.4329	3981	17.42	8.80934
	17.4529	4186	17.4529	4237	17.4529	4013	17.44	12.5132
	17.4729	4089	17.4729	4198	17.4729	4033	17.46	14.6319
	17.4929	4026	17.4929	4145	17.4929	4108	17.48	17.0537
	17.5129	4048	17.5129	4134	17.5129	4056	17.5	16.4032
	17.5329	4211	17.5329	4187	17.5329	4188	17.52	10.9835
	17.5529	4164	17.5529	4199	17.5529	4047	17.54	6.3796
	17.5728	4081	17.5729	4181	17.5729	4089	17.56	7.81302
	17.5928	4161	17.5928	4167	17.5928	4122	17.58	7.97372
	17.6128	4066	17.6128	4168	17.6128	4120	17.6	8.57731
	17.6328	4123	17.6328	4144	17.6328	4128	17.62	4.64943
	17.6528	4105	17.6528	4166	17.6528	4140	17.64	9.12248
	17.6728	4129	17.6728	4261	17.6728	4099	17.66	10.6305
	17.6928	4109	17.6928	4141	17.6928	4202	17.68	9.64901
	17.7128	4187	17.7128	4295	17.7128	4191	17.7	9.36215
	17.7328	4143	17.7328	4166	17.7328	4313	17.72	5.10793
	17.7528	4182	17.7528	4218	17.7528	4245	17.74	2.14043
	17.7727	4157	17.7727	4202	17.7727	4138	17.76	6.94448
	17.7927	4131	17.7927	4266	17.7927	4191	17.78	9.42859
	17.8127	4088	17.8127	4212	17.8127	4296	17.8	11.2648
	17.8327	4232	17.8327	4180	17.8327	4289	17.82	14.9005
	17.8527	4113	17.8527	4268	17.8527	4232	17.84	18.6528
	17.8727	4176	17.8727	4344	17.8727	4292	17.86	15.7617
	17.8927	4295	17.8927	4307	17.8927	4290	17.88	14.5163
	17.9127	4125	17.9127	4299	17.9127	4257	17.9	16.2173
	17.9327	4286	17.9327	4427	17.9327	4330	17.92	12.7249
	17.9526	4260	17.9527	4349	17.9527	4324	17.94	9.70791
	17.9726	4254	17.9726	4288	17.9726	4393	17.96	7.8518
	17.9926	4326	17.9926	4354	17.9926	4490	17.98	7.09592
	18.0126	4394	18.0126	4374	18.0126	4337	18	9.61277
	18.0326	4274	18.0326	4447	18.0326	4392	18.02	7.59349
	18.0526	4259	18.0526	4475	18.0526	4341	18.04	6.59985
	18.0726	4275	18.0726	4455	18.0726	4318	18.06	4.80435
	18.0926	4382	18.0926	4523	18.0926	4446	18.08	7.50301
	18.1126	4286	18.1126	4532	18.1126	4309	18.1	9.29725
	18.1325	4218	18.1326	4553	18.1326	4394	18.12	9.15676
	18.1525	4352	18.1525	4464	18.1525	4424	18.14	5.75753
	18.1725	4259	18.1725	4613	18.1725	4416	18.16	5.4865
	18.1925	4319	18.1925	4434	18.1925	4459	18.18	5.8495
	18.2125	4338	18.2125	4460	18.2125	4425	18.2	7.53651
	18.2325	4306	18.2325	4483	18.2325	4509	18.22	3.97877
	18.2525	4339	18.2525	4493	18.2525	4504	18.24	7.15296
	18.2725	4282	18.2725	4566	18.2725	4453	18.26	10.8866
	18.2925	4348	18.2925	4446	18.2925	4402	18.28	15.161
	18.3125	4296	18.3125	4465	18.3125	4364	18.3	16.545
	18.3325	4344	18.3325	4467	18.3325	4432	18.32	18.4791
	18.3524	4480	18.3524	4520	18.3524	4444	18.34	14.8002
	18.3724	4419	18.3724	4570	18.3724	4522	18.36	15.7039
	18.3924	4347	18.3924	4578	18.3924	4471	18.38	11.7499
	18.4124	4337	18.4124	4453	18.4124	4553	18.4	9.79151
	18.4324	4343	18.4324	4497	18.4324	4458	18.42	7.12355
	18.4524	4577	18.4524	4514	18.4524	4570	18.44	9.73738
	18.4724	4250	18.4724	4589	18.4724	4566	18.46	12.3989
	18.4924	4350	18.4924	4658	18.4924	4529	18.48	17.1241
	18.5124	4326	18.5124	4499	18.5124	4473	18.5	14.4612
	18.5323	4299	18.5323	4656	18.5323	4621	18.52	15.4763
	18.5523	4515	18.5523	4584	18.5523	4494	18.54	13.9592
	18.5723	4482	18.5723	4573	18.5723	4700	18.56	17.4949
	18.5923	4432	18.5923	4652	18.5923	4706	18.58	16.9699
	18.6123	4421	18.6123	4657	18.6123	4549	18.6	15.0756
	18.6323	4482	18.6323	4630	18.6323	4671	18.62	15.7411
	18.6523	4502	18.6523	4693	18.6523	4728	18.64	15.7866
	18.6723	4493	18.6723	4657	18.6723	4619	18.66	19.2633
	18.6923	4629	18.6923	4699	18.6923	4725	18.68	18.973
	18.7123	4510	18.7123	4703	18.7123	4716	18.7	18.2586
	18.7322	4549	18.7322	4791	18.7322	4665	18.72	15.0686
	18.7522	4664	18.7522	4820	18.7522	4739	18.74	14.1024
	18.7722	4596	18.7722	4784	18.7722	4706	18.76	14.1851
	18.7922	4537	18.7922	4885	18.7922	4750	18.78	13.452
	18.8122	4674	18.8122	4866	18.8122	4873	18.8	6.91937
	18.8322	4562	18.8322	4819	18.8322	4788	18.82	7.75736
	18.8522	4577	18.8522	4750	18.8522	4711	18.84	1.8401
	18.8722	4634	18.8722	4821	18.8722	4883	18.86	5.83893
	18.8922	4666	18.8922	4910	18.8922	4843	18.88	5.60931
	18.9121	4637	18.9121	4774	18.9121	4704	18.9	9.67341
	18.9321	4662	18.9321	4909	18.9321	4783	18.92	8.20836
	18.9521	4742	18.9521	4787	18.9521	4872	18.94	12.4869
	18.9721	4814	18.9721	4780	18.9721	4743	18.96	18.2293
	18.9921	4642	18.9921	4880	18.9921	4850	18.98	18.2794
	19.0121	4774	19.0121	4840	19.0121	4923	19	16.6652
	19.0321	4803	19.0321	4883	19.0321	4782	19.02	17.0556
	19.0521	4767	19.0521	4922	19.0521	4838	19.04	10.0521
	19.0721	4860	19.0721	4967	19.0721	4842	19.06	9.97637
	19.092	4987	19.0921	4986	19.0921	4909	19.08	8.66983
	19.112	5077	19.112	5032	19.112	4914	19.1	5.06026
	19.132	5082	19.132	4785	19.132	4797	19.12	2.25256
	19.152	5083	19.152	5067	19.152	4940	19.14	7.3423
	19.172	5059	19.172	5009	19.172	4906	19.16	9.27585
	19.192	5157	19.192	5023	19.192	4971	19.18	9.31198
	19.212	5304	19.212	5018	19.212	4967	19.2	13.8003
	19.232	5270	19.232	5085	19.232	4907	19.22	14.8248
	19.252	5364	19.252	4967	19.252	4941	19.24	15.0847
	19.272	5477	19.272	5150	19.272	4994	19.26	16.249
	19.2919	5700	19.2919	5257	19.2919	4986	19.28	17.115
	19.3119	5760	19.3119	5175	19.3119	4960	19.3	13.2223
	19.3319	6071	19.3319	5122	19.3319	4910	19.32	6.72558
	19.3519	6232	19.3519	5302	19.3519	5032	19.34	13.4363
	19.3719	6302	19.3719	5291	19.3719	5028	19.36	14.6972
	19.3919	6653	19.3919	5427	19.3919	5097	19.38	20.0047
	19.4119	7189	19.4119	5424	19.4119	5010	19.4	20.9438
	19.4319	7588	19.4319	5540	19.4319	4998	19.42	21.1464
	19.4519	8214	19.4519	5755	19.4519	5160	19.44	19.9877
	19.4718	8739	19.4718	5770	19.4718	5026	19.46	23.8733
	19.4918	9502	19.4918	5847	19.4918	4979	19.48	26.901
	19.5118	9958	19.5118	6056	19.5118	5076	19.5	25.9707
	19.5318	10536	19.5318	6269	19.5318	5182	19.52	29.8377
	19.5518	10992	19.5518	6399	19.5518	5235	19.54	39.4761
	19.5718	11253	19.5718	6701	19.5718	5175	19.56	44.2801
	19.5918	11518	19.5918	6826	19.5918	5123	19.58	52.8976
	19.6118	11398	19.6118	7072	19.6118	5005	19.6	56.0792
	19.6318	11082	19.6318	7428	19.6318	5213	19.62	63.4333
	19.6517	10576	19.6518	7166	19.6518	5220	19.64	61.8783
	19.6717	10334	19.6717	7441	19.6717	5226	19.66	67.2091
	19.6917	10108	19.6917	7128	19.6917	5363	19.68	63.3511
	19.7117	9918	19.7117	7280	19.7117	5161	19.7	60.2296
	19.7317	9852	19.7317	7240	19.7317	5418	19.72	55.0383
	19.7517	9834	19.7517	7145	19.7517	5275	19.74	46.5416
	19.7717	10218	19.7717	7332	19.7717	5340	19.76	40.0355
	19.7917	10310	19.7917	7298	19.7917	5381	19.78	42.5365
	19.8117	10737	19.8117	7431	19.8117	5209	19.8	42.7111
	19.8316	10769	19.8317	7320	19.8317	5274	19.82	49.9347
	19.8516	10969	19.8516	7685	19.8516	5295	19.84	55.8529
	19.8716	10632	19.8716	7817	19.8716	5249	19.86	65.193
	19.8916	10427	19.8916	7892	19.8916	5226	19.88	71.8384
	19.9116	10223	19.9116	7947	19.9116	5286	19.9	75.0993
	19.9316	9608	19.9316	8119	19.9316	5367	19.92	70.859
	19.9516	8902	19.9516	7836	19.9516	5155	19.94	67.7749
	19.9716	8491	19.9716	7779	19.9716	5507	19.96	62.6301
	19.9916	7728	19.9916	7631	19.9916	5341	19.98	53.7604
	20.0116	7115	20.0116	7259	20.0116	5446	20	41.9164
	20.0315	6677	20.0316	6882	20.0316	5285	20.02	31.6854
	20.0515	6413	20.0515	6582	20.0515	5340	20.04	26.5827
	20.0715	6194	20.0715	6456	20.0715	5396	20.06	19.3913
	20.0915	6105	20.0915	6303	20.0915	5404	20.08	14.5729
	20.1115	5895	20.1115	6175	20.1115	5356	20.1	10.8594
	20.1315	5760	20.1315	5958	20.1315	5431	20.12	5.58597
	20.1515	5582	20.1515	6029	20.1515	5485	20.14	4.82396
	20.1715	5475	20.1715	5894	20.1715	5491	20.16	8.57872
	20.1915	5484	20.1915	5850	20.1915	5416	20.18	11.2682
	20.2114	5353	20.2115	5799	20.2115	5546	20.2	11.4103
	20.2314	5311	20.2314	5700	20.2314	5659	20.22	11.2412
	20.2514	5297	20.2514	5692	20.2514	5600	20.24	13.9219
	20.2714	5325	20.2714	5693	20.2714	5567	20.26	13.8748
	20.2914	5343	20.2914	5596	20.2914	5521	20.28	9.14681
	20.3114	5249	20.3114	5544	20.3114	5642	20.3	10.8127
	20.3314	5273	20.3314	5758	20.3314	5542	20.32	6.69071
	20.3514	5174	20.3514	5588	20.3514	5577	20.34	7.02816
	20.3714	5119	20.3714	5677	20.3714	5646	20.36	8.73158
	20.3914	5163	20.3914	5517	20.3914	5488	20.38	10.3231
	20.4113	5001	20.4114	5620	20.4114	5687	20.4	8.01254
	20.4313	5248	20.4313	5561	20.4313	5581	20.42	9.23111
	20.4513	5235	20.4513	5578	20.4513	5512	20.44	6.84595
	20.4713	4917	20.4713	5668	20.4713	5512	20.46	7.41184
	20.4913	5160	20.4913	5586	20.4913	5608	20.48	7.60943
	20.5113	5159	20.5113	5609	20.5113	5717	20.5	13.5087
	20.5313	4969	20.5313	5570	20.5313	5708	20.52	14.8391
	20.5513	5013	20.5513	5722	20.5513	5586	20.54	15.447
	20.5713	4982	20.5713	5487	20.5713	5666	20.56	15.2436
	20.5912	5076	20.5913	5627	20.5913	5644	20.58	22.644
	20.6112	4977	20.6112	5740	20.6112	5637	20.6	25.5223
	20.6312	5045	20.6312	5653	20.6312	5616	20.62	26.3399
	20.6512	4934	20.6512	5608	20.6512	5759	20.64	21.6004
	20.6712	5005	20.6712	5735	20.6712	5699	20.66	20.446
	20.6912	4991	20.6912	5812	20.6912	5764	20.68	17.0865
	20.7112	5030	20.7112	5640	20.7112	5688	20.7	10.3331
	20.7312	4918	20.7312	5737	20.7312	5665	20.72	4.32086
	20.7512	5056	20.7512	5645	20.7512	5811	20.74	0.84945
	20.7711	5148	20.7712	5617	20.7712	5664	20.76	5.40602
	20.7911	5031	20.7911	5635	20.7911	5670	20.78	8.19568
	20.8111	4920	20.8111	5590	20.8111	5750	20.8	10.1742
	20.8311	5089	20.8311	5660	20.8311	5722	20.82	13.0477
	20.8511	5044	20.8511	5769	20.8511	5648	20.84	12.1358
	20.8711	4976	20.8711	5636	20.8711	5899	20.86	13.7739
	20.8911	5178	20.8911	5634	20.8911	5734	20.88	9.2256
	20.9111	5132	20.9111	5688	20.9111	5790	20.9	7.68426
	20.9311	5187	20.9311	5831	20.9311	5746	20.92	10.0217
	20.9511	5198	20.9511	5736	20.9511	5863	20.94	17.7624
	20.9711	5174	20.9711	5757	20.9711	5719	20.96	24.2724
	20.991	5165	20.991	5644	20.991	5871	20.98	22.6425
	21.011	5083	21.011	5671	21.011	5695	21	26.9193
	21.031	5082	21.031	5737	21.031	5772	21.02	27.9654
	21.051	5065	21.051	5621	21.051	5981	21.04	25.7947
	21.071	5142	21.071	5743	21.071	5927	21.06	20.7242
	21.091	4983	21.091	5686	21.091	5675	21.08	15.9335
	21.111	4929	21.111	5669	21.111	5870	21.1	15.9213
	21.131	4912	21.131	5663	21.131	5742	21.12	14.2913
	21.151	4843	21.151	5674	21.151	5800	21.14	13.5286
	21.1709	4940	21.1709	5727	21.1709	5858	21.16	11.0082
	21.1909	4942	21.1909	5694	21.1909	6073	21.18	7.27572
	21.2109	5103	21.2109	5602	21.2109	5664	21.2	9.69243
	21.2309	5084	21.2309	5734	21.2309	5785	21.22	11.7874
	21.2509	4964	21.2509	5558	21.2509	5980	21.24	13.5049
	21.2709	5072	21.2709	5752	21.2709	5901	21.26	12.8866
	21.2909	4974	21.2909	5784	21.2909	5757	21.28	17.6203
	21.3109	4948	21.3109	5613	21.3109	5873	21.3	19.8272
	21.3309	4891	21.3309	5741	21.3309	5779	21.32	23.2136
	21.3509	4867	21.3509	5830	21.3509	5873	21.34	21.5511
	21.3708	4967	21.3708	5832	21.3708	5893	21.36	16.3128
	21.3908	4916	21.3908	5711	21.3908	5836	21.38	13.3868
	21.4108	4935	21.4108	5830	21.4108	5917	21.4	19.7662
	21.4308	4907	21.4308	5779	21.4308	6005	21.42	21.3811
	21.4508	4942	21.4508	5766	21.4508	6014	21.44	18.0169
	21.4708	4968	21.4708	5614	21.4708	5916	21.46	17.3334
	21.4908	5047	21.4908	5677	21.4908	5893	21.48	19.0741
	21.5108	5079	21.5108	5669	21.5108	5974	21.5	20.1715
	21.5308	5092	21.5308	5662	21.5308	5925	21.52	25.5299
	21.5507	5065	21.5507	5893	21.5507	6028	21.54	21.0608
	21.5707	5119	21.5707	5745	21.5707	5978	21.56	16.009
	21.5907	5183	21.5907	5856	21.5907	6113	21.58	17.5119
	21.6107	5255	21.6107	5799	21.6107	5992	21.6	18.9729
	21.6307	5410	21.6307	5934	21.6307	5924	21.62	18.1682
	21.6507	5396	21.6507	5981	21.6507	5946	21.64	17.438
	21.6707	5400	21.6707	5941	21.6707	6017	21.66	22.8338
	21.6907	5622	21.6907	6007	21.6907	6007	21.68	25.4603
	21.7107	5569	21.7107	6197	21.7107	6052	21.7	26.3199
	21.7307	5516	21.7307	6261	21.7307	6013	21.72	27.6224
	21.7506	5595	21.7506	6120	21.7506	6040	21.74	30.8829
	21.7706	5629	21.7706	6135	21.7706	5997	21.76	31.4021
	21.7906	5549	21.7906	6342	21.7906	5993	21.78	32.2291
	21.8106	5588	21.8106	6215	21.8106	5886	21.8	30.0631
	21.8306	5375	21.8306	6177	21.8306	5884	21.82	28.5637
	21.8506	5346	21.8506	6076	21.8506	5965	21.84	29.2415
	21.8706	5222	21.8706	6030	21.8706	5853	21.86	27.4157
	21.8906	5288	21.8906	6076	21.8906	5962	21.88	27.4688
	21.9106	5272	21.9106	6129	21.9106	5883	21.9	21.6571
	21.9305	5113	21.9305	5981	21.9305	5880	21.92	22.6425
	21.9505	5021	21.9505	5915	21.9505	6081	21.94	28.5837
	21.9705	5060	21.9705	5835	21.9705	6008	21.96	29.3454
	21.9905	4992	21.9905	5861	21.9905	6020	21.98	29.7761
	22.0105	5077	22.0105	5884	22.0105	5991	22	26.9714
	22.0305	4919	22.0305	5881	22.0305	6020	22.02	20.12
	22.0505	5002	22.0505	5646	22.0505	6016	22.04	18.6952
	22.0705	4924	22.0705	5843	22.0705	5935	22.06	10.4639
	22.0905	4890	22.0905	5708	22.0905	5870	22.08	10.862
	22.1104	4916	22.1104	5677	22.1104	5925	22.1	2.65131
	22.1304	4920	22.1304	5690	22.1304	6096	22.12	3.13222
	22.1504	4886	22.1504	5715	22.1504	5971	22.14	2.22666
	22.1704	4983	22.1704	5756	22.1704	6067	22.16	1.39568
	22.1904	4867	22.1904	5676	22.1904	5927	22.18	4.36252
	22.2104	4879	22.2104	5677	22.2104	5994	22.2	5.89583
	22.2304	4801	22.2304	5714	22.2304	5891	22.22	10.0801
	22.2504	4782	22.2504	5671	22.2504	5941	22.24	17.1687
	22.2704	4727	22.2704	5454	22.2704	5891	22.26	18.7356
	22.2904	4840	22.2904	5751	22.2904	5955	22.28	19.5165
	22.3103	4774	22.3103	5669	22.3103	5947	22.3	17.7637
	22.3303	4755	22.3303	5733	22.3303	5924	22.32	15.583
	22.3503	4759	22.3503	5547	22.3503	5919	22.34	17.64
	22.3703	4840	22.3703	5632	22.3703	5954	22.36	16.4429
	22.3903	4763	22.3903	5597	22.3903	5926	22.38	18.9428
	22.4103	4886	22.4103	5619	22.4103	5921	22.4	19.0511
	22.4303	4592	22.4303	5521	22.4303	5876	22.42	20.628
	22.4503	4631	22.4503	5601	22.4503	6065	22.44	21.8458
	22.4703	4685	22.4703	5585	22.4703	5935	22.46	16.136
	22.4902	4827	22.4902	5741	22.4902	5941	22.48	12.1184
	22.5102	4856	22.5102	5625	22.5102	6061	22.5	13.2104
	22.5302	4724	22.5302	5656	22.5302	5829	22.52	15.1042
	22.5502	4766	22.5502	5444	22.5502	5934	22.54	16.723
	22.5702	4673	22.5702	5560	22.5702	5929	22.56	15.8896
	22.5902	4695	22.5902	5541	22.5902	5949	22.58	21.7461
	22.6102	4773	22.6102	5518	22.6102	5774	22.6	23.6493
	22.6302	4785	22.6302	5574	22.6302	6004	22.62	22.028
	22.6502	4835	22.6502	5542	22.6502	5875	22.64	25.8985
	22.6701	4783	22.6702	5608	22.6702	6003	22.66	19.3728
	22.6901	4826	22.6901	5670	22.6901	5937	22.68	19.7935
	22.7101	4905	22.7101	5634	22.7101	5977	22.7	20.7689
	22.7301	4885	22.7301	5637	22.7301	6106	22.72	17.707
	22.7501	4790	22.7501	5614	22.7501	5988	22.74	11.4517
	22.7701	4860	22.7701	5660	22.7701	5930	22.76	12.6136
	22.7901	4914	22.7901	5624	22.7901	5920	22.78	13.5937
	22.8101	5017	22.8101	5589	22.8101	5901	22.8	14.5505
	22.8301	5017	22.8301	5723	22.8301	5906	22.82	17.6052
	22.85	4969	22.8501	5722	22.8501	5965	22.84	24.5433
	22.87	4931	22.87	5593	22.87	6050	22.86	18.9686
	22.89	4979	22.89	5693	22.89	5950	22.88	24.373
	22.91	5142	22.91	5655	22.91	5893	22.9	25.768
	22.93	5257	22.93	5639	22.93	5975	22.92	22.156
	22.95	5145	22.95	5723	22.95	5957	22.94	18.6652
	22.97	5240	22.97	5714	22.97	6112	22.96	20.974
	22.99	5268	22.99	5648	22.99	6014	22.98	18.1033
	23.01	5223	23.01	5724	23.01	5923	23	20.5845
	23.03	5217	23.03	5819	23.03	5946	23.02	18.3805
	23.0499	5111	23.05	5621	23.05	5963	23.04	15.7289
	23.0699	5211	23.0699	5588	23.0699	6024	23.06	12.6017
	23.0899	5022	23.0899	5678	23.0899	5886	23.08	17.6098
	23.1099	5026	23.1099	5685	23.1099	5965	23.1	15.4664
	23.1299	4963	23.1299	5545	23.1299	5972	23.12	14.288
	23.1499	4899	23.1499	5567	23.1499	5890	23.14	12.8904
	23.1699	4827	23.1699	5505	23.1699	5845	23.16	13.1199
	23.1899	4851	23.1899	5612	23.1899	5941	23.18	12.8506
	23.2099	4834	23.2099	5618	23.2099	5946	23.2	10.0452
	23.2298	4834	23.2299	5489	23.2299	5798	23.22	7.84111
	23.2498	4766	23.2498	5590	23.2498	5902	23.24	7.8655
	23.2698	4773	23.2698	5651	23.2698	5999	23.26	7.06005
	23.2898	4841	23.2898	5548	23.2898	5961	23.28	6.89795
	23.3098	4860	23.3098	5555	23.3098	5941	23.3	10.4561
	23.3298	4904	23.3298	5419	23.3298	5825	23.32	14.6763
	23.3498	4868	23.3498	5484	23.3498	5900	23.34	16.365
	23.3698	5025	23.3698	5492	23.3698	5800	23.36	17.7088
	23.3898	5159	23.3898	5485	23.3898	5856	23.38	25.0665
	23.4098	5011	23.4098	5595	23.4098	5753	23.4	21.1002
	23.4297	5166	23.4297	5644	23.4297	5808	23.42	21.6794
	23.4497	5161	23.4497	5482	23.4497	5929	23.44	22.0347
	23.4697	5454	23.4697	5636	23.4697	5767	23.46	20.7817
	23.4897	5515	23.4897	5506	23.4897	5899	23.48	16.6569
	23.5097	5730	23.5097	5719	23.5097	5851	23.5	18.714
	23.5297	5806	23.5297	5855	23.5297	5778	23.52	21.75
	23.5497	6263	23.5497	5879	23.5497	5807	23.54	24.1194
	23.5697	6355	23.5697	5868	23.5697	5829	23.56	24.5167
	23.5897	6730	23.5897	6059	23.5897	5858	23.58	31.2777
	23.6096	6887	23.6097	6258	23.6097	5918	23.6	32.0154
	23.6296	7206	23.6296	6298	23.6296	5791	23.62	40.5899
	23.6496	7383	23.6496	6442	23.6496	5815	23.64	47.1504
	23.6696	7736	23.6696	6585	23.6696	5868	23.66	54.8904
	23.6896	7912	23.6896	6889	23.6896	5763	23.68	59.2085
	23.7096	7747	23.7096	6883	23.7096	5804	23.7	73.6198
	23.7296	7607	23.7296	7109	23.7296	5760	23.72	82.861
	23.7496	7609	23.7496	7051	23.7496	5958	23.74	84.918
	23.7696	7356	23.7696	7077	23.7696	5653	23.76	81.5205
	23.7895	6954	23.7896	7098	23.7896	5876	23.78	75.1532
	23.8095	6692	23.8095	6886	23.8095	5781	23.8	64.2685
	23.8295	6420	23.8295	6770	23.8295	5704	23.82	53.2766
	23.8495	6118	23.8495	6665	23.8495	5734	23.84	38.7043
	23.8695	6019	23.8695	6494	23.8695	5654	23.86	28.4722
	23.8895	5976	23.8895	6333	23.8895	5812	23.88	20.8649
	23.9095	5743	23.9095	6451	23.9095	5836	23.9	22.4557
	23.9295	5675	23.9295	6033	23.9295	5750	23.92	23.5803
	23.9495	5823	23.9495	5917	23.9495	5814	23.94	28.015
	23.9695	5723	23.9695	5976	23.9695	5739	23.96	33.037
	23.9895	5544	23.9895	5979	23.9895	5711	23.98	30.474
	24.0094	5375	24.0094	5904	24.0094	5768	24	31.8597
	24.0294	5235	24.0294	5966	24.0294	5804	24.02	31.9214
	24.0494	5168	24.0494	5801	24.0494	5631	24.04	29.0647
	24.0694	4976	24.0694	5605	24.0694	5754	24.06	24.11
	24.0894	4867	24.0894	5717	24.0894	5898	24.08	16.6239
	24.1094	4860	24.1094	5698	24.1094	5731	24.1	9.86974
	24.1294	4728	24.1294	5608	24.1294	5635	24.12	11.344
	24.1494	4780	24.1494	5505	24.1494	5612	24.14	14.0444
	24.1694	4705	24.1694	5445	24.1694	5603	24.16	10.9683
	24.1893	4753	24.1893	5495	24.1893	5645	24.18	9.30119
	24.2093	4684	24.2093	5364	24.2093	5727	24.2	11.3753
	24.2293	4562	24.2293	5394	24.2293	5606	24.22	12.812
	24.2493	4652	24.2493	5398	24.2493	5737	24.24	11.5007
	24.2693	4658	24.2693	5442	24.2693	5691	24.26	12.079
	24.2893	4477	24.2893	5332	24.2893	5652	24.28	9.30797
	24.3093	4719	24.3093	5319	24.3093	5683	24.3	11.1257
	24.3293	4519	24.3293	5264	24.3293	5735	24.32	16.9505
	24.3493	4543	24.3493	5204	24.3493	5781	24.34	20.3381
	24.3693	4438	24.3693	5357	24.3693	5741	24.36	14.0167
	24.3892	4660	24.3892	5298	24.3892	5774	24.38	12.1157
	24.4092	4595	24.4092	5284	24.4092	5609	24.4	13.3803
	24.4292	4616	24.4292	5156	24.4292	5711	24.42	15.3208
	24.4492	4638	24.4492	5288	24.4492	5801	24.44	9.09349
	24.4692	4511	24.4692	5168	24.4692	5729	24.46	5.41165
	24.4892	4634	24.4892	5222	24.4892	5812	24.48	1.21699
	24.5092	4597	24.5092	5123	24.5092	5832	24.5	4.22512
	24.5292	4532	24.5292	5084	24.5292	5628	24.52	7.60621
	24.5492	4664	24.5492	5210	24.5492	5632	24.54	9.29034
	24.5691	4688	24.5691	5307	24.5691	5512	24.56	7.89288
	24.5891	4564	24.5891	5318	24.5891	5570	24.58	11.8927
	24.6091	4769	24.6091	5331	24.6091	5636	24.6	15.8996
	24.6291	4799	24.6291	5225	24.6291	5615	24.62	22.121
	24.6491	4927	24.6491	5259	24.6491	5517	24.64	19.8481
	24.6691	4964	24.6691	5370	24.6691	5620	24.66	18.2
	24.6891	5190	24.6891	5273	24.6891	5467	24.68	18.8502
	24.7091	5280	24.7091	5432	24.7091	5472	24.7	20.1951
	24.7291	5354	24.7291	5405	24.7291	5568	24.72	21.6798
	24.7491	5459	24.7491	5492	24.7491	5424	24.74	20.8102
	24.769	5624	24.769	5672	24.769	5419	24.76	22.9337
	24.789	5887	24.789	5736	24.789	5572	24.78	26.6189
	24.809	5858	24.809	5772	24.809	5542	24.8	28.9847
	24.829	5967	24.829	5796	24.829	5462	24.82	38.6187
	24.849	5916	24.849	5931	24.849	5406	24.84	41.9402
	24.869	5925	24.869	5946	24.869	5570	24.86	42.2408
	24.889	5894	24.889	5992	24.889	5480	24.88	42.3502
	24.909	5868	24.909	5945	24.909	5292	24.9	42.8699
	24.929	5591	24.929	6035	24.929	5495	24.92	38.1682
	24.9489	5362	24.9489	6059	24.9489	5537	24.94	33.4804
	24.9689	5367	24.9689	5690	24.9689	5401	24.96	25.119
	24.9889	5254	24.9889	5800	24.9889	5353	24.98	24.1655
	25.0089	5044	25.0089	5722	25.0089	5505	25	19.6316
	25.0289	4947	25.0289	5600	25.0289	5354	25.02	19.7457
	25.0489	4793	25.0489	5545	25.0489	5302	25.04	19.4869
	25.0689	4772	25.0689	5346	25.0689	5380	25.06	15.5543
	25.0889	4568	25.0889	5312	25.0889	5402	25.08	15.6545
	25.1089	4530	25.1089	5331	25.1089	5324	25.1	17.638
	25.1288	4647	25.1288	5136	25.1288	5377	25.12	17.575
	25.1488	4658	25.1488	5178	25.1488	5321	25.14	14.9292
	25.1688	4690	25.1688	5058	25.1688	5281	25.16	14.3953
	25.1888	4649	25.1888	5188	25.1888	5255	25.18	14.1784
	25.2088	4716	25.2088	5122	25.2088	5234	25.2	6.47428
	25.2288	4682	25.2288	5033	25.2288	5291	25.22	6.46251
	25.2488	4651	25.2488	5173	25.2488	5333	25.24	7.26193
	25.2688	4739	25.2688	5019	25.2688	5419	25.26	7.78163
	25.2888	4766	25.2888	4961	25.2888	5315	25.28	13.1312
	25.3087	4912	25.3088	5060	25.3088	5374	25.3	16.4061
	25.3287	5056	25.3287	5045	25.3287	5303	25.32	18.9678
	25.3487	5129	25.3487	5120	25.3487	5321	25.34	22.2147
	25.3687	5190	25.3687	5057	25.3687	5295	25.36	29.9326
	25.3887	5375	25.3887	5125	25.3887	5403	25.38	29.2868
	25.4087	5631	25.4087	5146	25.4087	5167	25.4	27.5454
	25.4287	5934	25.4287	5372	25.4287	5258	25.42	25.8367
	25.4487	5882	25.4487	5420	25.4487	5097	25.44	27.9181
	25.4687	6121	25.4687	5589	25.4687	5186	25.46	35.5334
	25.4886	6280	25.4887	5584	25.4887	5183	25.48	41.4191
	25.5086	6168	25.5086	5611	25.5086	5241	25.5	39.7336
	25.5286	6328	25.5286	5736	25.5286	5167	25.52	41.9503
	25.5486	6265	25.5486	5746	25.5486	5245	25.54	50.7637
	25.5686	5996	25.5686	5853	25.5686	5186	25.56	51.0829
	25.5886	5741	25.5886	5908	25.5886	5173	25.58	51.4861
	25.6086	5628	25.6086	5789	25.6086	5152	25.6	45.8659
	25.6286	5384	25.6286	5746	25.6286	5184	25.62	39.1455
	25.6486	5280	25.6486	5751	25.6486	5225	25.64	37.9589
	25.6686	4936	25.6686	5456	25.6686	5068	25.66	37.0194
	25.6885	4742	25.6886	5423	25.6886	5121	25.68	32.0286
	25.7085	4791	25.7085	5266	25.7085	5127	25.7	28.6183
	25.7285	4645	25.7285	5152	25.7285	5096	25.72	31.6834
	25.7485	4637	25.7485	5199	25.7485	5107	25.74	31.5085
	25.7685	4490	25.7685	5153	25.7685	5083	25.76	26.858
	25.7885	4473	25.7885	4930	25.7885	5098	25.78	24.4453
	25.8085	4466	25.8085	4909	25.8085	5155	25.8	20.9603
	25.8285	4346	25.8285	4852	25.8285	4975	25.82	18.9206
	25.8485	4417	25.8485	4934	25.8485	4988	25.84	13.3051
	25.8684	4323	25.8685	4905	25.8685	4996	25.86	6.99963
	25.8884	4350	25.8884	4866	25.8884	5039	25.88	6.38647
	25.9084	4185	25.9084	4784	25.9084	5149	25.9	5.08332
	25.9284	4213	25.9284	4695	25.9284	5042	25.92	7.17412
	25.9484	4273	25.9484	4700	25.9484	5075	25.94	7.98752
	25.9684	4283	25.9684	4821	25.9684	5084	25.96	11.421
	25.9884	4251	25.9884	4787	25.9884	5054	25.98	14.4162
	26.0084	4207	26.0084	4821	26.0084	4969	26	17.2762
	26.0284	4251	26.0284	4637	26.0284	5062	26.02	19.4136
	26.0484	4161	26.0484	4804	26.0484	4974	26.04	15.8308
	26.0683	4123	26.0684	4903	26.0684	5071	26.06	14.2712
	26.0883	4137	26.0883	4855	26.0883	4977	26.08	13.6674
	26.1083	4301	26.1083	4691	26.1083	4996	26.1	8.67658
	26.1283	4170	26.1283	4608	26.1283	4998	26.12	6.24057
	26.1483	4148	26.1483	4656	26.1483	4963	26.14	5.13789
	26.1683	4122	26.1683	4732	26.1683	5005	26.16	8.05852
	26.1883	4157	26.1883	4696	26.1883	5011	26.18	6.57356
	26.2083	4221	26.2083	4699	26.2083	4952	26.2	7.80188
	26.2283	4267	26.2283	4719	26.2283	5024	26.22	5.84606
	26.2482	4219	26.2483	4705	26.2483	4999	26.24	10.9438
	26.2682	4201	26.2682	4582	26.2682	4867	26.26	12.9927
	26.2882	4318	26.2882	4638	26.2882	4866	26.28	13.918
	26.3082	4255	26.3082	4639	26.3082	4938	26.3	12.2046
	26.3282	4245	26.3282	4765	26.3282	4928	26.32	10.6133
	26.3482	4384	26.3482	4646	26.3482	4952	26.34	10.0757
	26.3682	4316	26.3682	4788	26.3682	4921	26.36	11.3469
	26.3882	4439	26.3882	4638	26.3882	4903	26.38	6.27318
	26.4082	4590	26.4082	4693	26.4082	4873	26.4	9.08753
	26.4282	4550	26.4282	4669	26.4282	4823	26.42	5.17461
	26.4481	4609	26.4481	4782	26.4481	4921	26.44	13.644
	26.4681	4758	26.4681	4777	26.4681	4833	26.46	14.9991
	26.4881	4872	26.4881	4742	26.4881	4977	26.48	16.8951
	26.5081	5085	26.5081	4821	26.5081	4949	26.5	16.6791
	26.5281	5344	26.5281	4858	26.5281	4782	26.52	25.3676
	26.5481	5243	26.5481	5034	26.5481	4796	26.54	34.9652
	26.5681	5440	26.5681	4867	26.5681	4717	26.56	38.3017
	26.5881	5493	26.5881	4908	26.5881	4838	26.58	35.6568
	26.6081	5390	26.6081	4956	26.6081	4714	26.6	40.6343
	26.6281	5403	26.6281	5034	26.6281	4776	26.62	36.5676
	26.648	5344	26.648	5064	26.648	4885	26.64	31.9414
	26.668	5092	26.668	5015	26.668	4722	26.66	26.5832
	26.688	5044	26.688	5029	26.688	4757	26.68	19.8544
	26.708	4798	26.708	5010	26.708	4731	26.7	16.0161
	26.728	4647	26.728	4928	26.728	4753	26.72	20.5647
	26.748	4517	26.748	4914	26.748	4767	26.74	21.7567
	26.768	4528	26.768	4881	26.768	4618	26.76	18.1422
	26.788	4380	26.788	4811	26.788	4723	26.78	18.2899
	26.808	4244	26.808	4752	26.808	4743	26.8	21.3606
	26.8279	4202	26.8279	4653	26.8279	4761	26.82	17.6668
	26.8479	4179	26.8479	4583	26.8479	4708	26.84	14.3879
	26.8679	4164	26.8679	4587	26.8679	4719	26.86	12.2419
	26.8879	4125	26.8879	4680	26.8879	4699	26.88	10.3896
	26.9079	4169	26.9079	4503	26.9079	4829	26.9	9.92656
	26.9279	4134	26.9279	4511	26.9279	4702	26.92	13.622
	26.9479	4058	26.9479	4508	26.9479	4611	26.94	14.4737
	26.9679	3975	26.9679	4547	26.9679	4801	26.96	13.8382
	26.9879	4060	26.9879	4554	26.9879	4612	26.98	18.466
	27.0079	4092	27.0079	4534	27.0079	4602	27	16.6184
	27.0278	4120	27.0278	4485	27.0278	4553	27.02	17.0131
	27.0478	4107	27.0478	4542	27.0478	4647	27.04	17.2867
	27.0678	4085	27.0678	4481	27.0678	4577	27.06	15.2526
	27.0878	4185	27.0878	4437	27.0878	4633	27.08	12.2954
	27.1078	4123	27.1078	4530	27.1078	4510	27.1	10.4151
	27.1278	4120	27.1278	4555	27.1278	4613	27.12	10.5441
	27.1478	4059	27.1478	4492	27.1478	4732	27.14	7.81069
	27.1678	4255	27.1678	4325	27.1678	4813	27.16	6.14486
	27.1878	4229	27.1878	4437	27.1878	4696	27.18	6.90327
	27.2077	4393	27.2077	4479	27.2077	4643	27.2	5.06494
	27.2277	4264	27.2277	4426	27.2277	4557	27.22	5.88862
	27.2477	4333	27.2477	4607	27.2477	4607	27.24	10.2881
	27.2677	4636	27.2677	4457	27.2677	4616	27.26	16.7667
	27.2877	4572	27.2877	4645	27.2877	4612	27.28	14.3224
	27.3077	4790	27.3077	4616	27.3077	4663	27.3	17.8453
	27.3277	4906	27.3277	4556	27.3277	4528	27.32	20.9674
	27.3477	4810	27.3477	4491	27.3477	4573	27.34	20.6628
	27.3677	4985	27.3677	4600	27.3677	4616	27.36	21.0669
	27.3877	5070	27.3877	4742	27.3877	4533	27.38	18.8743
	27.4076	4996	27.4076	4817	27.4076	4531	27.4	23.8192
	27.4276	5034	27.4276	4762	27.4276	4587	27.42	23.3375
	27.4476	5126	27.4476	4970	27.4476	4441	27.44	26.9071
	27.4676	5193	27.4676	4929	27.4676	4458	27.46	29.6842
	27.4876	5074	27.4876	4858	27.4876	4471	27.48	30.2794
	27.5076	4927	27.5076	4893	27.5076	4427	27.5	35.1311
	27.5276	4760	27.5276	4795	27.5276	4515	27.52	34.1505
	27.5476	4647	27.5476	4775	27.5476	4616	27.54	25.5989
	27.5676	4512	27.5676	4695	27.5676	4400	27.56	18.1242
	27.5875	4243	27.5875	4797	27.5875	4457	27.58	14.1414
	27.6075	4423	27.6075	4597	27.6075	4507	27.6	13.7856
	27.6275	4185	27.6275	4518	27.6275	4479	27.62	12.8191
	27.6475	4156	27.6475	4644	27.6475	4353	27.64	13.5029
	27.6675	4027	27.6675	4363	27.6675	4550	27.66	19.7205
	27.6875	4200	27.6875	4428	27.6875	4465	27.68	22.1712
	27.7075	4082	27.7075	4361	27.7075	4356	27.7	21.6056
	27.7275	4032	27.7275	4368	27.7275	4428	27.72	16.1855
	27.7475	4001	27.7475	4368	27.7475	4314	27.74	9.33461
	27.7674	3978	27.7674	4309	27.7674	4432	27.76	5.56287
	27.7874	3887	27.7874	4366	27.7874	4252	27.78	3.11916
	27.8074	3954	27.8074	4178	27.8074	4362	27.8	5.02141
	27.8274	3956	27.8274	4309	27.8274	4383	27.82	9.34098
	27.8474	3966	27.8474	4350	27.8474	4356	27.84	11.3658
	27.8674	3877	27.8674	4215	27.8674	4284	27.86	14.6169
	27.8874	3926	27.8874	4357	27.8874	4338	27.88	13.2071
	27.9074	3791	27.9074	4295	27.9074	4360	27.9	8.85736
	27.9274	3896	27.9274	4445	27.9274	4400	27.92	5.75952
	27.9474	3836	27.9474	4139	27.9474	4377	27.94	7.99854
	27.9673	3826	27.9673	4249	27.9673	4200	27.96	8.72708
	27.9873	3971	27.9873	4189	27.9873	4304	27.98	9.64209
	28.0073	4013	28.0073	4235	28.0073	4463	28	14.1422
	28.0273	3997	28.0273	4260	28.0273	4616	28.02	18.8241
	28.0473	4140	28.0473	4238	28.0473	4425	28.04	17.8417
	28.0673	3929	28.0673	4375	28.0673	4431	28.06	11.773
	28.0873	3919	28.0873	4143	28.0873	4491	28.08	10.2405
	28.1073	4041	28.1073	4280	28.1073	4341	28.1	3.31398
	28.1273	4026	28.1273	4398	28.1273	4225	28.12	2.38283
	28.1472	4130	28.1472	4210	28.1472	4289	28.14	2.75705
	28.1672	4231	28.1672	4417	28.1672	4293	28.16	3.20265
	28.1872	4210	28.1872	4392	28.1872	4207	28.18	11.045
	28.2072	4304	28.2072	4397	28.2072	4288	28.2	18.9899
	28.2272	4146	28.2272	4390	28.2272	4136	28.22	25.8672
	28.2472	4396	28.2472	4400	28.2472	4335	28.24	28.7679
	28.2672	4268	28.2672	4380	28.2672	4263	28.26	26.3491
	28.2872	4248	28.2872	4328	28.2872	4175	28.28	25.4735
	28.3072	4198	28.3072	4392	28.3072	4191	28.3	20.4394
	28.3271	4183	28.3272	4325	28.3272	4163	28.32	12.4123
	28.3471	4170	28.3471	4417	28.3471	4216	28.34	7.99359
	28.3671	4039	28.3671	4343	28.3671	4199	28.36	6.32079
	28.3871	4037	28.3871	4264	28.3871	4196	28.38	7.16081
	28.4071	4048	28.4071	4294	28.4071	4165	28.4	8.44372
	28.4271	3938	28.4271	4294	28.4271	4098	28.42	13.3676
	28.4471	3889	28.4471	4268	28.4471	4160	28.44	19.0002
	28.4671	3875	28.4671	4199	28.4671	4041	28.46	23.1689
	28.4871	3825	28.4871	4292	28.4871	4123	28.48	23.6826
	28.507	3971	28.5071	4296	28.5071	4167	28.5	23.2732
	28.527	3989	28.527	4269	28.527	4161	28.52	20.0106
	28.547	3977	28.547	4324	28.547	4153	28.54	18.4124
	28.567	3964	28.567	4245	28.567	4015	28.56	17.9751
	28.587	4043	28.587	4224	28.587	4153	28.58	15.2347
	28.607	4030	28.607	4235	28.607	4243	28.6	14.2845
	28.627	4190	28.627	4318	28.627	4119	28.62	16.5278
	28.647	4157	28.647	4223	28.647	4015	28.64	18.0904
	28.667	4398	28.667	4149	28.667	4128	28.66	22.8698
	28.687	4476	28.687	4271	28.687	4032	28.68	23.8916
	28.7069	4453	28.707	4206	28.707	4081	28.7	24.424
	28.7269	4672	28.7269	4421	28.7269	4085	28.72	24.2896
	28.7469	4769	28.7469	4452	28.7469	4072	28.74	26.7986
	28.7669	5014	28.7669	4407	28.7669	4262	28.76	32.282
	28.7869	5214	28.7869	4516	28.7869	4023	28.78	31.868
	28.8069	5300	28.8069	4619	28.8069	4040	28.8	29.2861
	28.8269	5266	28.8269	4589	28.8269	3974	28.82	32.2753
	28.8469	5438	28.8469	4672	28.8469	4007	28.84	34.8682
	28.8669	5365	28.8669	4729	28.8669	4250	28.86	36.4495
	28.8868	5363	28.8869	4836	28.8869	3986	28.88	39.3641
	28.9068	5324	28.9068	4790	28.9068	3998	28.9	40.3067
	28.9268	5452	28.9268	4899	28.9268	3926	28.92	42.1723
	28.9468	5345	28.9468	4878	28.9468	4118	28.94	41.3946
	28.9668	5385	28.9668	4838	28.9668	3968	28.96	43.6286
	28.9868	5281	28.9868	4815	28.9868	3982	28.98	40.4826
	29.0068	5296	29.0068	4685	29.0068	4012	29	37.6629
	29.0268	5194	29.0268	4806	29.0268	4116	29.02	39.5892
	29.0468	5161	29.0468	4654	29.0468	3966	29.04	39.0772
	29.0667	5024	29.0668	4565	29.0668	4035	29.06	39.0501
	29.0867	4981	29.0868	4646	29.0868	3970	29.08	43.2887
	29.1067	4769	29.1067	4691	29.1067	4000	29.1	41.9516
	29.1267	4566	29.1267	4605	29.1267	4058	29.12	37.2951
	29.1467	4426	29.1467	4617	29.1467	3903	29.14	26.923
	29.1667	4237	29.1667	4365	29.1667	3957	29.16	21.8283
	29.1867	4214	29.1867	4411	29.1867	3920	29.18	15.5028
	29.2067	4074	29.2067	4254	29.2067	3963	29.2	10.2356
	29.2267	3968	29.2267	4250	29.2267	3904	29.22	9.97074
	29.2467	4070	29.2467	4157	29.2467	3939	29.24	12.7362
	29.2666	3987	29.2667	3999	29.2667	3888	29.26	16.0424
	29.2866	3913	29.2866	4193	29.2866	3869	29.28	17.6516
	29.3066	3891	29.3066	4224	29.3066	3834	29.3	18.9485
	29.3266	3739	29.3266	4113	29.3266	3992	29.32	18.0869
	29.3466	3799	29.3466	3925	29.3466	3881	29.34	14.871
	29.3666	3691	29.3666	4045	29.3666	3885	29.36	11.394
	29.3866	3703	29.3866	4008	29.3866	3947	29.38	7.72058
	29.4066	3616	29.4066	4011	29.4066	3877	29.4	2.86286
	29.4266	3622	29.4266	3995	29.4266	3998	29.42	4.07041
	29.4465	3588	29.4466	3974	29.4466	3829	29.44	6.33158
	29.4665	3621	29.4665	3958	29.4665	3729	29.46	4.51815
	29.4865	3697	29.4865	3946	29.4865	3999	29.48	5.29679
	29.5065	3725	29.5065	3933	29.5065	3833	29.5	5.99619
	29.5265	3743	29.5265	4015	29.5265	3833	29.52	9.76784
	29.5465	3643	29.5465	4011	29.5465	3746	29.54	10.7843
	29.5665	3770	29.5665	3873	29.5665	3814	29.56	13.4464
	29.5865	3668	29.5865	3911	29.5865	3853	29.58	11.6003
	29.6065	3655	29.6065	3800	29.6065	3927	29.6	9.11553
	29.6265	3648	29.6265	3858	29.6265	3750	29.62	9.07832
	29.6465	3679	29.6465	3861	29.6465	3780	29.64	7.85231
	29.6664	3724	29.6664	3974	29.6664	3736	29.66	5.96895
	29.6864	3624	29.6864	3840	29.6864	3890	29.68	5.79655
	29.7064	3683	29.7064	3847	29.7064	3764	29.7	5.12065
	29.7264	3643	29.7264	3844	29.7264	3806	29.72	10.8923
	29.7464	3702	29.7464	3875	29.7464	3893	29.74	8.32829
	29.7664	3717	29.7664	3822	29.7664	3749	29.76	12.403
	29.7864	3715	29.7864	3885	29.7864	3852	29.78	15.1024
	29.8064	3643	29.8064	3830	29.8064	3884	29.8	16.2074
	29.8264	3739	29.8264	3946	29.8264	3909	29.82	15.8392
	29.8463	3757	29.8463	3879	29.8463	3783	29.84	14.2309
	29.8663	3673	29.8663	3888	29.8663	3826	29.86	12.4221
	29.8863	3697	29.8863	3861	29.8863	3700	29.88	12.7439
	29.9063	3670	29.9063	3913	29.9063	3697	29.9	15.2288
	29.9263	3732	29.9263	3804	29.9263	3781	29.92	15.0126
	29.9463	3664	29.9463	3817	29.9463	3771	29.94	14.3581
	29.9663	3873	29.9663	3866	29.9663	3660	29.96	13.2654
	29.9863	3865	29.9863	3975	29.9863	3714	29.98	11.7345
	30.0063	3827	30.0063	3914	30.0063	3799	30	9.76539
	30.0263	3923	30.0263	3914	30.0263	3668	30.0263	9.2035
	30.0462	3903	30.0462	3873	30.0462	3723	30.0462	8.15262
	30.0662	3912	30.0662	3913	30.0662	3767	30.0662	9.35217
	30.0862	4114	30.0862	3886	30.0862	3650	30.0862	8.69062
	30.1062	4239	30.1062	3918	30.1062	3671	30.1062	9.66796
	30.1262	4213	30.1262	4040	30.1262	3643	30.1262	13.1453
	30.1462	4426	30.1462	3986	30.1462	3631	30.1462	11.7337
	30.1662	4515	30.1662	3993	30.1662	3612	30.1662	12.0166
	30.1862	4695	30.1862	4049	30.1862	3647	30.1862	13.6606
	30.2062	4913	30.2062	4208	30.2062	3767	30.2062	18.1657
	30.2261	5249	30.2261	4105	30.2261	3685	30.2261	15.3926
	30.2461	5399	30.2461	4196	30.2461	3643	30.2461	18.0089
	30.2661	5780	30.2661	4317	30.2661	3753	30.2661	21.4584
	30.2861	6015	30.2861	4394	30.2861	3595	30.2861	23.6857
	30.3061	6368	30.3061	4530	30.3061	3632	30.3061	27.552
	30.3261	6548	30.3261	4486	30.3261	3672	30.3261	26.4182
	30.3461	6755	30.3461	4842	30.3461	3628	30.3461	36.3955
	30.3661	7003	30.3661	4890	30.3661	3685	30.3661	37.8173
	30.3861	7161	30.3861	4853	30.3861	3554	30.3861	36.878
	30.4061	6738	30.4061	5021	30.4061	3648	30.4061	41.6331
	30.426	6537	30.426	5170	30.426	3678	30.426	45.86
	30.446	6371	30.446	5136	30.446	3660	30.446	45.004
	30.466	6143	30.466	5083	30.466	3711	30.466	43.6202
	30.486	5754	30.486	4978	30.486	3707	30.486	40.792
	30.506	5456	30.506	4918	30.506	3583	30.506	39.2138
	30.526	5158	30.526	4785	30.526	3594	30.526	35.6078
	30.546	4928	30.546	4526	30.546	3599	30.546	28.5018
	30.566	4572	30.566	4428	30.566	3683	30.566	25.868
	30.586	4540	30.586	4339	30.586	3638	30.586	23.4842
	30.6059	4342	30.6059	4289	30.6059	3562	30.6059	22.1834
	30.6259	4127	30.6259	4119	30.6259	3500	30.6259	17.5496
	30.6459	4227	30.6459	4105	30.6459	3547	30.6459	17.2491
	30.6659	3993	30.6659	4000	30.6659	3504	30.6659	14.4209
	30.6859	3874	30.6859	4086	30.6859	3549	30.6859	16.8982
	30.7059	3892	30.7059	3952	30.7059	3466	30.7059	13.2645
	30.7259	3729	30.7259	3859	30.7259	3519	30.7259	10.7696
	30.7459	3648	30.7459	3745	30.7459	3619	30.7459	7.70543
	30.7659	3700	30.7659	3785	30.7659	3528	30.7659	8.92038
	30.7858	3673	30.7858	3648	30.7858	3460	30.7858	5.21814
	30.8058	3656	30.8058	3768	30.8058	3581	30.8058	8.65531
	30.8258	3609	30.8258	3822	30.8258	3518	30.8258	10.2591
	30.8458	3531	30.8458	3865	30.8458	3487	30.8458	11.5574
	30.8658	3664	30.8658	3645	30.8658	3520	30.8658	5.55016
	30.8858	3563	30.8858	3743	30.8858	3464	30.8858	8.37622
	30.9058	3593	30.9058	3691	30.9058	3533	30.9058	7.03561
	30.9258	3502	30.9258	3735	30.9258	3408	30.9258	8.36167
	30.9458	3675	30.9458	3744	30.9458	3516	30.9458	8.71551
	30.9657	3530	30.9658	3631	30.9658	3631	30.9658	5.68046
	30.9857	3612	30.9857	3742	30.9857	3454	30.9857	8.91547
	31.0057	3657	31.0057	3717	31.0057	3521	31.0057	8.37346
	31.0257	3567	31.0257	3731	31.0257	3418	31.0257	8.91479
	31.0457	3713	31.0457	3697	31.0457	3505	31.0457	8.12278
	31.0657	3882	31.0657	3762	31.0657	3388	31.0657	10.0808
	31.0857	3738	31.0857	3739	31.0857	3307	31.0857	9.59433
	31.1057	3936	31.1057	3860	31.1057	3502	31.1057	13.1079
	31.1257	4010	31.1257	3798	31.1257	3417	31.1257	11.5381
	31.1456	4192	31.1457	3816	31.1457	3383	31.1457	12.1905
	31.1656	4267	31.1656	3927	31.1656	3331	31.1656	15.4255
	31.1856	4433	31.1856	3837	31.1856	3326	31.1856	13.078
	31.2056	4581	31.2056	3945	31.2056	3338	31.2056	16.2304
	31.2256	4617	31.2256	3966	31.2256	3468	31.2256	16.9662
	31.2456	4795	31.2456	4079	31.2456	3446	31.2456	20.2575
	31.2656	4888	31.2656	4020	31.2656	3366	31.2656	18.7711
	31.2856	4927	31.2856	4200	31.2856	3377	31.2856	23.9235
	31.3056	5053	31.3056	4235	31.3056	3384	31.3056	25.0482
	31.3256	4893	31.3256	4294	31.3256	3271	31.3256	26.8395
	31.3455	4897	31.3456	4350	31.3456	3383	31.3456	28.5475
	31.3655	4623	31.3655	4272	31.3655	3418	31.3655	26.5325
	31.3855	4612	31.3855	4125	31.3855	3454	31.3855	22.6016
	31.4055	4250	31.4055	4131	31.4055	3460	31.4055	22.9207
	31.4255	4265	31.4255	4029	31.4255	3295	31.4255	20.2398
	31.4455	3896	31.4455	4111	31.4455	3372	31.4455	22.67
	31.4655	3845	31.4655	3806	31.4655	3400	31.4655	14.3502
	31.4855	3839	31.4855	4023	31.4855	3340	31.4855	20.5305
	31.5055	3627	31.5055	3811	31.5055	3441	31.5055	14.794
	31.5254	3615	31.5255	3907	31.5255	3405	31.5255	17.6131
	31.5454	3551	31.5454	3691	31.5454	3365	31.5454	11.7648
	31.5654	3424	31.5654	3755	31.5654	3283	31.5654	13.695
	31.5854	3536	31.5854	3609	31.5854	3395	31.5854	9.79188
	31.6054	3410	31.6054	3668	31.6054	3369	31.6054	11.5832
	31.6254	3412	31.6254	3640	31.6254	3360	31.6254	10.9579
	31.6454	3289	31.6454	3539	31.6454	3348	31.6454	8.30475
	31.6654	3317	31.6654	3539	31.6654	3288	31.6654	8.45719
	31.6854	3377	31.6854	3487	31.6854	3312	31.6854	7.16519
	31.7054	3456	31.7054	3602	31.7054	3312	31.7054	10.5121
	31.7253	3405	31.7254	3588	31.7254	3270	31.7254	10.2756
	31.7453	3310	31.7453	3554	31.7453	3381	31.7453	9.48285
	31.7653	3349	31.7653	3537	31.7653	3272	31.7653	9.16307
	31.7853	3400	31.7853	3579	31.7853	3314	31.7853	10.4822
	31.8053	3397	31.8053	3442	31.8053	3258	31.8053	6.82905
	31.8253	3369	31.8253	3497	31.8253	3217	31.8253	8.50927
	31.8453	3498	31.8453	3425	31.8453	3255	31.8453	6.66171
	31.8653	3295	31.8653	3478	31.8653	3321	31.8653	8.28637
	31.8853	3326	31.8853	3499	31.8853	3334	31.8853	9.02214
	31.9052	3369	31.9053	3581	31.9053	3166	31.9053	11.4524
	31.9252	3304	31.9252	3576	31.9252	3355	31.9252	11.4651
	31.9452	3265	31.9452	3564	31.9452	3321	31.9452	11.2843
	31.9652	3241	31.9652	3437	31.9652	3291	31.9652	7.90891
	31.9852	3293	31.9852	3527	31.9852	3291	31.9852	10.5613
	32.0052	3338	32.0052	3464	32.0052	3270	32.0052	8.96378
	32.0252	3285	32.0252	3492	32.0252	3269	32.0252	9.894
	32.0452	3126	32.0452	3423	32.0452	3283	32.0452	8.12977
	32.0652	3147	32.0652	3397	32.0652	3193	32.0652	7.55999
	32.0851	3184	32.0852	3463	32.0852	3261	32.0852	9.54576
	32.1051	3206	32.1051	3448	32.1051	3180	32.1051	9.16547
	32.1251	3238	32.1251	3450	32.1251	3294	32.1251	9.12938
	32.1451	3180	32.1451	3426	32.1451	3287	32.1451	8.37107
	32.1651	3121	32.1651	3274	32.1651	3278	32.1651	4.0572
	32.1851	3142	32.1851	3390	32.1851	3250	32.1851	7.18778
	32.2051	3171	32.2051	3317	32.2051	3152	32.2051	5.06836
	32.2251	3137	32.2251	3262	32.2251	3222	32.2251	3.44893
	32.2451	3173	32.2451	3364	32.2451	3215	32.2451	6.19062
	32.2651	3149	32.2651	3368	32.2651	3275	32.2651	6.21009
	32.285	3081	32.2851	3429	32.2851	3300	32.2851	7.81289
	32.305	3203	32.305	3330	32.305	3296	32.305	4.9717
	32.325	3158	32.325	3322	32.325	3242	32.325	4.65784
	32.345	3191	32.345	3415	32.345	3244	32.345	7.14953
	32.365	3080	32.365	3449	32.365	3166	32.365	8.00233
	32.385	3141	32.385	3368	32.385	3172	32.385	5.66068
	32.405	3025	32.405	3309	32.405	3198	32.405	3.93015
	32.425	3139	32.425	3351	32.425	3197	32.425	5.00517
	32.445	3179	32.445	3397	32.445	3225	32.445	6.19131
	32.465	3095	32.465	3256	32.465	3197	32.465	2.183
	32.4849	3148	32.4849	3282	32.4849	3269	32.4849	2.81403
	32.5049	3165	32.5049	3420	32.5049	3209	32.5049	6.55572
	32.5249	3106	32.5249	3373	32.5249	3213	32.5249	5.15852
	32.5449	3182	32.5449	3448	32.5449	3232	32.5449	7.18631
	32.5649	3228	32.5649	3427	32.5649	3235	32.5649	6.56214
	32.5849	3180	32.5849	3368	32.5849	3179	32.5849	4.88242
	32.6049	3183	32.6049	3441	32.6049	3161	32.6049	6.86936
	32.6249	3272	32.6249	3423	32.6249	3167	32.6249	6.32853
	32.6449	3287	32.6449	3420	32.6449	3087	32.6449	6.20436
	32.6649	3170	32.6649	3321	32.6649	3141	32.6649	3.41353
	32.6848	3160	32.6848	3465	32.6848	3150	32.6848	7.3729
	32.7048	3164	32.7048	3333	32.7048	3180	32.7048	3.66539
	32.7248	3296	32.7248	3449	32.7248	3130	32.7248	6.84678
	32.7448	3311	32.7448	3332	32.7448	3086	32.7448	3.55595
	32.7648	3205	32.7648	3418	32.7648	3117	32.7648	5.904
	32.7848	3314	32.7848	3398	32.7848	3128	32.7848	5.30761
	32.8048	3236	32.8048	3448	32.8048	3148	32.8048	6.65567
	32.8248	3192	32.8248	3377	32.8248	3147	32.8248	4.64261
	32.8447	3154	32.8448	3390	32.8448	3139	32.8448	4.96289
	32.8647	3329	32.8647	3340	32.8647	3123	32.8647	3.53337
	32.8847	3256	32.8847	3305	32.8847	3066	32.8847	2.69537
	32.9047	3263	32.9047	3386	32.9047	3076	32.9047	5.07959
	32.9247	3322	32.9247	3380	32.9247	3119	32.9247	5.04714
	32.9447	3243	32.9447	3436	32.9447	3077	32.9447	6.73692
	32.9647	3287	32.9647	3334	32.9647	3156	32.9647	4.0378
	32.9847	3236	32.9847	3418	32.9847	3117	32.9847	6.50536
	33.0047	3318	33.0047	3338	33.0047	3115	33.0047	4.41736
	33.0247	3411	33.0247	3429	33.0247	2993	33.0247	7.07935
	33.0446	3484	33.0447	3372	33.0447	3015	33.0447	5.63024
	33.0646	3687	33.0646	3420	33.0646	3132	33.0646	7.09712
	33.0846	3718	33.0846	3497	33.0846	3168	33.0846	9.37023
	33.1046	3708	33.1046	3461	33.1046	3085	33.1046	8.50445
	33.1246	3854	33.1246	3491	33.1246	3042	33.1246	9.47201
	33.1446	3982	33.1446	3446	33.1446	3056	33.1446	8.35623
	33.1646	4296	33.1646	3470	33.1646	3044	33.1646	9.15712
	33.1846	4334	33.1846	3725	33.1846	3115	33.1846	16.3747
	33.2046	4496	33.2046	3801	33.2046	2986	33.2046	18.62
	33.2246	4467	33.2246	3841	33.2246	3003	33.2246	19.8653
	33.2445	4622	33.2445	3772	33.2445	3091	33.2445	18.0822
	33.2645	4644	33.2645	3711	33.2645	3111	33.2645	16.522
	33.2845	4570	33.2845	3870	33.2845	2988	33.2845	21.0729
	33.3045	4481	33.3045	3922	33.3045	3041	33.3045	22.6515
	33.3245	4408	33.3245	3959	33.3245	2920	33.3245	23.8135
	33.3445	4447	33.3445	3854	33.3445	3079	33.3445	21.0311
	33.3645	4443	33.3645	3972	33.3645	3039	33.3645	24.4431
	33.3845	4173	33.3845	4000	33.3845	2951	33.3845	25.3551
	33.4045	4023	33.4045	3793	33.4045	2976	33.4045	19.7393
	33.4245	3890	33.4244	3744	33.4244	2951	33.4244	18.5117
	33.4444	3839	33.4444	3763	33.4444	2954	33.4444	19.1737
	33.4644	3740	33.4644	3648	33.4644	3065	33.4644	16.1135
	33.4844	3689	33.4844	3697	33.4844	2974	33.4844	17.6089
	33.5044	3600	33.5044	3487	33.5044	3027	33.5044	11.9097
	33.5244	3421	33.5244	3489	33.5244	2953	33.5244	12.0995
	33.5444	3513	33.5444	3378	33.5444	2999	33.5444	9.15041
	33.5644	3261	33.5644	3455	33.5644	2962	33.5644	11.4235
	33.5844	3206	33.5844	3452	33.5844	2982	33.5844	11.4744
	33.6043	3171	33.6044	3351	33.6044	2999	33.6044	8.80307
	33.6243	3145	33.6243	3369	33.6243	2969	33.6243	9.43662
	33.6443	3196	33.6443	3334	33.6443	3004	33.6443	8.59862
	33.6643	3172	33.6643	3323	33.6643	2879	33.6643	8.42728
	33.6843	3050	33.6843	3298	33.6843	2981	33.6843	7.86706
	33.7043	3076	33.7043	3293	33.7043	2912	33.7043	7.86239
	33.7243	2997	33.7243	3182	33.7243	2988	33.7243	4.91328
	33.7443	3077	33.7443	3241	33.7443	2954	33.7443	6.68638
	33.7643	3105	33.7643	3259	33.7643	2955	33.7643	7.32061
	33.7843	3107	33.7843	3247	33.7843	2772	33.7843	7.12149
	33.8042	3062	33.8042	3174	33.8042	2885	33.8042	5.22726
	33.8242	3070	33.8242	3196	33.8242	3041	33.8242	5.9726
	33.8442	3048	33.8442	3229	33.8442	2913	33.8442	7.00608
	33.8642	3097	33.8642	3094	33.8642	2953	33.8642	3.3369
	33.8842	3118	33.8842	3180	33.8842	2869	33.8842	5.8066
	33.9042	3118	33.9042	3266	33.9042	2876	33.9042	8.27631
	33.9242	3178	33.9242	3182	33.9242	2886	33.9242	6.02379
	33.9442	3217	33.9442	3360	33.9442	2885	33.9442	11.0491
	33.9642	3259	33.9642	3322	33.9642	2837	33.9642	10.0743
	33.9841	3356	33.9842	3270	33.9842	2954	33.9842	8.71069
	34.0041	3386	34.0041	3264	34.0041	2840	34.0041	8.62444
	34.0241	3386	34.0241	3270	34.0241	2906	34.0241	8.87193
	34.0441	3480	34.0441	3356	34.0441	2848	34.0441	11.3416
	34.0641	3655	34.0641	3400	34.0641	2862	34.0641	12.6447
	34.0841	3616	34.0841	3368	34.0841	2967	34.0841	11.8366
	34.1041	3617	34.1041	3323	34.1041	2924	34.1041	10.6674
	34.1241	3703	34.1241	3373	34.1241	2869	34.1241	12.1371
	34.1441	3716	34.1441	3483	34.1441	2891	34.1441	15.2735
	34.1641	3508	34.1641	3452	34.1641	2809	34.1641	14.4932
	34.184	3528	34.184	3418	34.184	2879	34.184	13.6292
	34.204	3439	34.204	3349	34.204	2918	34.204	11.7933
	34.224	3377	34.224	3336	34.224	2835	34.224	11.513
	34.244	3308	34.244	3385	34.244	2944	34.244	12.955
	34.264	3183	34.264	3282	34.264	2858	34.264	10.1747
	34.284	3244	34.284	3350	34.284	2797	34.284	12.1444
	34.304	3154	34.304	3273	34.304	2820	34.304	10.0863
	34.324	3239	34.324	3311	34.324	2851	34.324	11.2227
	34.344	3100	34.344	3202	34.344	2822	34.344	8.27573
	34.3639	3111	34.364	3127	34.364	2778	34.364	6.27321
	34.3839	3155	34.3839	3176	34.3839	2770	34.3839	7.71474
	34.4039	3110	34.4039	3233	34.4039	2864	34.4039	9.37889
	34.4239	3153	34.4239	3109	34.4239	2939	34.4239	6.01526
	34.4439	3337	34.4439	3240	34.4439	2971	34.4439	9.73497
	34.4639	3218	34.4639	3217	34.4639	2740	34.4639	9.1769
	34.4839	3198	34.4839	3083	34.4839	2889	34.4839	5.58093
	34.5039	3299	34.5039	3308	34.5039	2881	34.5039	11.9751
	34.5239	3377	34.5239	3162	34.5239	2834	34.5239	8.06381
	34.5438	3504	34.5439	3254	34.5439	2754	34.5439	10.7636
	34.5638	3621	34.5638	3344	34.5638	2900	34.5638	13.4071
	34.5838	3710	34.5838	3364	34.5838	2833	34.5838	14.1068
	34.6038	3772	34.6038	3263	34.6038	2792	34.6038	11.4455
	34.6238	3794	34.6238	3420	34.6238	2798	34.6238	15.9508
	34.6438	3761	34.6438	3346	34.6438	2836	34.6438	14.0395
	34.6638	3949	34.6638	3552	34.6638	2741	34.6638	19.9059
	34.6838	3977	34.6838	3512	34.6838	2838	34.6838	18.939
	34.7038	4022	34.7038	3565	34.7038	2698	34.7038	20.5555
	34.7238	4121	34.7238	3593	34.7238	2739	34.7238	21.4775
	34.7437	4135	34.7438	3643	34.7438	2764	34.7438	23.0106
	34.7637	4116	34.7637	3660	34.7637	2742	34.7637	23.6263
	34.7837	4125	34.7837	3685	34.7837	2798	34.7837	24.465
	34.8037	4049	34.8037	3585	34.8037	2740	34.8037	21.8314
	34.8237	3869	34.8237	3601	34.8237	2751	34.8237	22.42
	34.8437	3809	34.8437	3598	34.8437	2792	34.8437	22.4809
	34.8637	3736	34.8637	3569	34.8637	2740	34.8637	21.8196
	34.8837	3732	34.8837	3654	34.8837	2700	34.8837	24.3249
	34.9037	3427	34.9037	3527	34.9037	2788	34.9037	20.9413
	34.9237	3345	34.9237	3524	34.9237	2784	34.9237	21.0022
	34.9436	3225	34.9436	3365	34.9436	2715	34.9436	16.7291
	34.9636	3196	34.9636	3339	34.9636	2708	34.9636	16.1511
	34.9836	3174	34.9836	3167	34.9836	2760	34.9836	11.5175
	35.0036	3122	35.0036	3213	35.0036	2772	35.0036	12.9395
	35.0236	2955	35.0236	3165	35.0236	2753	35.0236	11.7504
	35.0436	2857	35.0436	3185	35.0436	2787	35.0436	12.4378
	35.0636	2866	35.0636	3014	35.0636	2768	35.0636	7.79035
	35.0836	2867	35.0836	3017	35.0836	2691	35.0836	7.97623
	35.1035	2836	35.1036	3135	35.1036	2695	35.1036	11.3566
	35.1235	2753	35.1235	3047	35.1235	2690	35.1235	9.01414
	35.1435	2830	35.1435	2948	35.1435	2820	35.1435	6.36668
	35.1635	2835	35.1635	3058	35.1635	2643	35.1635	9.52479
	35.1835	2770	35.1835	2970	35.1835	2681	35.1835	7.18289
	35.2035	2740	35.2035	2961	35.2035	2787	35.2035	7.03543
	35.2235	2728	35.2235	2981	35.2235	2692	35.2235	7.69353
	35.2435	2732	35.2435	2914	35.2435	2747	35.2435	5.93497
	35.2635	2772	35.2635	2922	35.2635	2765	35.2635	6.25973
	35.2835	2787	35.2835	2982	35.2835	2685	35.2835	8.02895
	35.3034	2744	35.3035	3015	35.3035	2653	35.3035	9.04816
	35.3234	2682	35.3234	3005	35.3234	2810	35.3234	8.87241
	35.3434	2641	35.3434	2906	35.3434	2768	35.3434	6.22496
	35.3634	2612	35.3634	2848	35.3634	2683	35.3634	4.71639
	35.3834	2752	35.3834	2935	35.3834	2688	35.3834	7.2356
	35.4034	2656	35.4034	2995	35.4034	2692	35.4034	9.00481
	35.4234	2592	35.4234	2972	35.4234	2769	35.4234	8.46847
	35.4434	2705	35.4434	2829	35.4434	2752	35.4434	4.59879
	35.4634	2575	35.4634	2997	35.4634	2782	35.4634	9.36801
	35.4834	2715	35.4834	2958	35.4834	2709	35.4834	8.38722
	35.5033	2578	35.5033	2772	35.5033	2696	35.5033	3.28194
	35.5233	2649	35.5233	2901	35.5233	2711	35.5233	6.92423
	35.5433	2583	35.5433	2947	35.5433	2697	35.5433	8.26096
	35.5633	2653	35.5633	2959	35.5633	2674	35.5633	8.65325
	35.5833	2737	35.5833	2966	35.5833	2654	35.5833	8.90664
	35.6033	2698	35.6033	2866	35.6033	2699	35.6033	6.18782
	35.6233	2633	35.6233	2902	35.6233	2661	35.6233	7.24677
	35.6433	2643	35.6433	2917	35.6433	2606	35.6433	7.72239
	35.6633	2723	35.6633	2911	35.6633	2662	35.6633	7.61468
	35.6833	2652	35.6833	2910	35.6833	2716	35.6833	7.64585
	35.7032	2676	35.7032	2853	35.7032	2622	35.7032	6.12118
	35.7232	2817	35.7232	2941	35.7232	2671	35.7232	8.62458
	35.7432	2771	35.7432	2971	35.7432	2668	35.7432	9.51686
	35.7632	2838	35.7632	3006	35.7632	2651	35.7632	10.548
	35.7832	2746	35.7832	2910	35.7832	2695	35.7832	7.94032
	35.8032	2915	35.8032	2949	35.8032	2615	35.8032	9.08261
	35.8232	2907	35.8232	2903	35.8232	2633	35.8232	7.86379
	35.8432	2872	35.8432	2867	35.8432	2634	35.8432	6.92274
	35.8631	2953	35.8632	3027	35.8632	2585	35.8632	11.4261
	35.8831	3065	35.8831	2986	35.8831	2635	35.8831	10.3459
	35.9031	3057	35.9031	2896	35.9031	2573	35.9031	7.90486
	35.9231	3178	35.9231	2963	35.9231	2649	35.9231	9.82492
	35.9431	3160	35.9431	3058	35.9431	2658	35.9431	12.5228
	35.9631	3260	35.9631	3067	35.9631	2623	35.9631	12.8317
	35.9831	3343	35.9831	3049	35.9831	2671	35.9831	12.3907
	36.0031	3480	36.0031	3095	36.0031	2531	36.0031	13.7274
	36.0231	3587	36.0231	3066	36.0231	2554	36.0231	12.9808
	36.0431	3684	36.0431	3156	36.0431	2584	36.0431	15.5397
	36.063	3571	36.0631	3255	36.0631	2571	36.0631	18.3487
	36.083	3630	36.083	3385	36.083	2613	36.083	22.0185
	36.103	3610	36.103	3307	36.103	2526	36.103	19.9108
	36.123	3614	36.123	3348	36.123	2610	36.123	21.1086
	36.143	3504	36.143	3279	36.143	2546	36.143	19.2509
	36.163	3395	36.163	3218	36.163	2597	36.163	17.6154
	36.183	3309	36.183	3156	36.183	2568	36.183	15.9521
	36.203	3190	36.203	3323	36.203	2613	36.203	20.65
	36.223	3208	36.223	3175	36.223	2565	36.223	16.5978
	36.243	3160	36.243	3135	36.243	2539	36.243	15.5457
	36.2629	2888	36.2629	3066	36.2629	2613	36.2629	13.6876
	36.2829	2929	36.2829	3010	36.2829	2602	36.2829	12.191
	36.3029	2930	36.3029	3007	36.3029	2555	36.3029	12.1667
	36.3229	2656	36.3229	3011	36.3229	2528	36.3229	12.3367
	36.3429	2811	36.3429	2928	36.3429	2735	36.3429	10.0901
	36.3629	2719	36.3629	2940	36.3629	2556	36.3629	10.4824
	36.3829	2726	36.3829	2858	36.3829	2579	36.3829	8.26359
	36.4029	2719	36.4029	2876	36.4029	2563	36.4029	8.82254
	36.4228	2611	36.4229	2876	36.4229	2656	36.4229	8.88149
	36.4428	2636	36.4428	2815	36.4428	2581	36.4428	7.24571
	36.4628	2597	36.4628	2833	36.4628	2615	36.4628	7.80466
	36.4828	2617	36.4828	2818	36.4828	2434	36.4828	7.44695
	36.5028	2543	36.5028	2861	36.5028	2565	36.5028	8.70034
	36.5228	2603	36.5228	2846	36.5228	2488	36.5228	8.34263
	36.5428	2602	36.5428	2891	36.5428	2659	36.5428	9.65158
	36.5628	2509	36.5628	2741	36.5628	2543	36.5628	5.54387
	36.5828	2521	36.5828	2901	36.5828	2438	36.5828	10.0473
	36.6028	2594	36.6028	2808	36.6028	2534	36.6028	7.52289
	36.6228	2539	36.6228	2843	36.6228	2571	36.6228	8.55406
	36.6427	2570	36.6427	2771	36.6427	2459	36.6427	6.61272
	36.6627	2517	36.6627	2775	36.6627	2472	36.6627	6.78278
	36.6827	2661	36.6827	2730	36.6827	2637	36.6827	5.59174
	36.7027	2583	36.7027	2811	36.7027	2523	36.7027	7.8748
	36.7227	2620	36.7227	2783	36.7227	2564	36.7227	7.11565
	36.7427	2619	36.7427	2784	36.7427	2540	36.7427	7.16207
	36.7627	2602	36.7627	2727	36.7627	2552	36.7627	5.59737
	36.7827	2660	36.7827	2816	36.7827	2412	36.7827	8.08823
	36.8026	2661	36.8027	2871	36.8027	2552	36.8027	9.63464
	36.8226	2654	36.8226	2813	36.8226	2497	36.8226	8.04207
	36.8426	2689	36.8426	2820	36.8426	2521	36.8426	8.25515
	36.8626	2710	36.8626	2842	36.8626	2472	36.8626	8.8849
	36.8826	2708	36.8826	2805	36.8826	2607	36.8826	7.87575
	36.9026	2749	36.9026	2979	36.9026	2532	36.9026	12.7277
	36.9226	2884	36.9226	2822	36.9226	2535	36.9226	8.38525
	36.9426	2853	36.9426	2936	36.9426	2499	36.9426	11.5706
	36.9626	2963	36.9626	2843	36.9626	2452	36.9626	9.00585
	36.9826	3052	36.9826	2891	36.9826	2570	36.9826	10.3578
	37.0025	3108	37.0026	2946	37.0026	2492	37.0026	11.9042
	37.0225	3157	37.0225	3029	37.0225	2438	37.0225	14.2283
	37.0425	3178	37.0425	3040	37.0425	2387	37.0425	14.5525
	37.0625	3458	37.0625	3096	37.0625	2560	37.0625	16.1267
	37.0825	3678	37.0825	3132	37.0825	2465	37.0825	17.1454
	37.1025	3668	37.1025	3180	37.1025	2520	37.1025	18.4973
	37.1225	3908	37.1225	3286	37.1225	2447	37.1225	21.4604
	37.1425	3924	37.1425	3268	37.1425	2483	37.1425	20.979
	37.1625	4019	37.1625	3328	37.1625	2527	37.1625	22.6643
	37.1825	4136	37.1825	3478	37.1825	2478	37.1825	26.8496
	37.2024	4037	37.2024	3433	37.2024	2521	37.2024	25.6182
	37.2224	4235	37.2224	3527	37.2224	2463	37.2224	28.2479
	37.2424	4043	37.2424	3562	37.2424	2557	37.2424	29.2388
	37.2624	3975	37.2624	3538	37.2624	2474	37.2624	28.5907
	37.2824	3794	37.2824	3452	37.2824	2449	37.2824	26.2205
	37.3024	3645	37.3024	3634	37.3024	2396	37.3024	31.2947
	37.3224	3510	37.3224	3523	37.3224	2466	37.3224	28.23
	37.3424	3389	37.3424	3448	37.3424	2422	37.3424	26.1653
	37.3624	3193	37.3624	3317	37.3624	2409	37.3624	22.545
	37.3824	3095	37.3824	3184	37.3824	2462	37.3824	18.8692
	37.4023	2919	37.4023	3032	37.4023	2479	37.4023	14.6655
	37.4223	2883	37.4223	3143	37.4223	2416	37.4223	17.7675
	37.4423	2745	37.4423	3029	37.4423	2427	37.4423	14.6195
	37.4623	2741	37.4623	2863	37.4623	2543	37.4623	10.027
	37.4823	2607	37.4823	2912	37.4823	2468	37.4823	11.4068
	37.5023	2660	37.5023	2764	37.5023	2481	37.5023	7.31428
	37.5223	2556	37.5223	2804	37.5223	2461	37.5223	8.44403
	37.5423	2575	37.5423	2833	37.5423	2403	37.5423	9.26822
	37.5622	2456	37.5623	2867	37.5623	2392	37.5623	10.2313
	37.5822	2504	37.5822	2825	37.5822	2500	37.5822	9.08317
	37.6022	2564	37.6022	2841	37.6022	2460	37.6022	9.54625
	37.6222	2512	37.6222	2638	37.6222	2358	37.6222	3.926
	37.6422	2413	37.6422	2676	37.6422	2445	37.6422	5.00019
	37.6622	2489	37.6622	2742	37.6622	2430	37.6622	6.85216
	37.6822	2508	37.6822	2754	37.6822	2374	37.6822	7.20413
	37.7022	2415	37.7022	2695	37.7022	2471	37.7022	5.58387
	37.7222	2442	37.7222	2703	37.7222	2408	37.7222	5.82473
	37.7422	2398	37.7422	2795	37.7422	2422	37.7422	8.39892
	37.7621	2423	37.7621	2630	37.7621	2403	37.7621	3.83413
	37.7821	2431	37.7821	2690	37.7821	2437	37.7821	5.51943
	37.8021	2453	37.8021	2766	37.8021	2471	37.8021	7.64918
	37.8221	2420	37.8221	2820	37.8221	2449	37.8221	9.16782
	37.8421	2518	37.8421	2723	37.8421	2485	37.8421	6.49201
	37.8621	2424	37.8621	2753	37.8621	2465	37.8621	7.34397
	37.8821	2410	37.8821	2746	37.8821	2491	37.8821	7.16817
	37.9021	2461	37.9021	2713	37.9021	2411	37.9021	6.27013
	37.9221	2577	37.9221	2765	37.9221	2368	37.9221	7.73321
	37.9421	2494	37.9421	2711	37.9421	2351	37.9421	6.25185
	37.962	2592	37.962	2778	37.962	2367	37.962	8.1315
	37.982	2584	37.982	2718	37.982	2486	37.982	6.48347
	38.002	2574	38.002	2652	38.002	2359	38.002	4.66877
	38.022	2591	38.022	2710	38.022	2446	38.022	6.29852
	38.042	2544	38.042	2654	38.042	2438	38.042	4.7616
	38.062	2508	38.062	2738	38.062	2441	38.062	7.11357
	38.082	2420	38.082	2726	38.082	2582	38.082	6.79887
	38.102	2458	38.102	2575	38.102	2404	38.102	2.62306
	38.1219	2545	38.122	2676	38.122	2385	38.122	5.43937
	38.1419	2467	38.1419	2574	38.1419	2419	38.1419	2.6157
	38.1619	2534	38.1619	2613	38.1619	2397	38.1619	3.70875
	38.1819	2526	38.1819	2705	38.1819	2439	38.1819	6.27401
	38.2019	2425	38.2019	2735	38.2019	2438	38.2019	7.11706
	38.2219	2478	38.2219	2646	38.2219	2429	38.2219	4.65455
	38.2419	2461	38.2419	2725	38.2419	2338	38.2419	6.8587
	38.2619	2567	38.2619	2728	38.2619	2389	38.2619	6.95175
	38.2819	2592	38.2819	2736	38.2819	2388	38.2819	7.18368
	38.3019	2674	38.3019	2729	38.3019	2416	38.3019	6.99895
	38.3218	2680	38.3219	2752	38.3219	2379	38.3219	7.64754
	38.3418	2717	38.3418	2780	38.3418	2365	38.3418	8.43498
	38.3618	2816	38.3618	2830	38.3618	2363	38.3618	9.83358
	38.3818	2863	38.3818	2834	38.3818	2392	38.3818	9.95441
	38.4018	2874	38.4018	2849	38.4018	2380	38.4018	10.3808
	38.4218	2942	38.4218	2749	38.4218	2418	38.4218	7.61272
	38.4418	2854	38.4418	2831	38.4418	2466	38.4418	9.90021
	38.4618	2943	38.4618	2890	38.4618	2396	38.4618	11.5488
	38.4818	2930	38.4818	2783	38.4818	2442	38.4818	8.58629
	38.5018	2779	38.5018	2781	38.5018	2360	38.5018	8.54045
	38.5217	2787	38.5217	2731	38.5217	2322	38.5217	7.16122
	38.5417	2821	38.5417	2884	38.5417	2353	38.5417	11.4209
	38.5617	2594	38.5617	2876	38.5617	2274	38.5617	11.2084
	38.5817	2817	38.5817	2819	38.5817	2382	38.5817	9.6348
	38.6017	2670	38.6017	2668	38.6017	2499	38.6017	5.45006
	38.6217	2631	38.6217	2827	38.6217	2372	38.6217	9.87644
	38.6417	2573	38.6417	2761	38.6417	2318	38.6417	8.05282
	38.6617	2478	38.6617	2772	38.6617	2348	38.6617	8.36809
	38.6817	2517	38.6817	2687	38.6817	2301	38.6817	6.01669
	38.7016	2527	38.7017	2609	38.7017	2333	38.7017	3.85973
	38.7216	2568	38.7216	2641	38.7216	2324	38.7216	4.75828
	38.7416	2531	38.7416	2638	38.7416	2395	38.7416	4.68466
	38.7616	2429	38.7616	2768	38.7616	2314	38.7616	8.30548
	38.7816	2455	38.7816	2741	38.7816	2312	38.7816	7.56519
	38.8016	2408	38.8016	2688	38.8016	2313	38.8016	6.10268
	38.8216	2508	38.8216	2701	38.8216	2435	38.8216	6.4735
	38.8416	2457	38.8416	2665	38.8416	2339	38.8416	5.48321
	38.8616	2525	38.8616	2659	38.8616	2396	38.8616	5.32626
	38.8815	2431	38.8816	2681	38.8816	2366	38.8816	5.94708
	38.9015	2569	38.9015	2659	38.9015	2374	38.9015	5.38118
	38.9215	2537	38.9215	2666	38.9215	2317	38.9215	5.65506
	38.9415	2625	38.9415	2703	38.9415	2385	38.9415	6.76228
	38.9615	2616	38.9615	2749	38.9615	2352	38.9615	8.11949
	38.9815	2684	38.9815	2743	38.9815	2351	38.9815	8.03227
	39.0015	2714	39.0015	2808	39.0015	2330	39.0015	9.91726
	39.0215	2787	39.0215	2729	39.0215	2289	39.0215	7.80226
	39.0415	2772	39.0415	2772	39.0415	2271	39.0415	9.07614
	39.0615	2950	39.0615	2872	39.0615	2414	39.0615	11.9334
	39.0814	3058	39.0815	2840	39.0815	2376	39.0815	11.1239
	39.1014	3107	39.1014	2895	39.1014	2293	39.1014	12.7307
	39.1214	3319	39.1214	2810	39.1214	2365	39.1214	10.4491
	39.1414	3337	39.1414	2995	39.1414	2307	39.1414	15.6674
	39.1614	3402	39.1614	2879	39.1614	2351	39.1614	12.5246
	39.1814	3414	39.1814	3075	39.1814	2373	39.1814	18.0485
	39.2014	3414	39.2014	3117	39.2014	2389	39.2014	19.2946
	39.2214	3479	39.2214	3074	39.2214	2431	39.2214	18.1796
	39.2414	3386	39.2414	3072	39.2414	2359	39.2414	18.2035
	39.2614	3319	39.2614	3149	39.2614	2332	39.2614	20.4218
	39.2813	3224	39.2813	3126	39.2813	2348	39.2813	19.862
	39.3013	3073	39.3013	3086	39.3013	2379	39.3013	18.8303
	39.3213	3065	39.3213	2925	39.3213	2460	39.3213	14.4375
	39.3413	2908	39.3413	2933	39.3413	2403	39.3413	14.7392
	39.3613	2854	39.3613	2950	39.3613	2352	39.3613	15.2908
	39.3813	2810	39.3813	2934	39.3813	2435	39.3813	14.9258
	39.4013	2778	39.4013	2807	39.4013	2436	39.4013	11.4775
	39.4213	2626	39.4213	2869	39.4213	2359	39.4213	13.2791
	39.4412	2495	39.4413	2763	39.4413	2335	39.4413	10.4141
	39.4612	2547	39.4612	2760	39.4612	2355	39.4612	10.4099
	39.4812	2558	39.4812	2660	39.4812	2248	39.4812	7.71151
	39.5012	2536	39.5012	2703	39.5012	2428	39.5012	8.98539
	39.5212	2462	39.5212	2642	39.5212	2439	39.5212	7.37039
	39.5412	2471	39.5412	2712	39.5412	2354	39.5412	9.39427
	39.5612	2465	39.5612	2560	39.5612	2362	39.5612	5.25149
	39.5812	2423	39.5812	2570	39.5812	2430	39.5812	5.60871
	39.6012	2466	39.6012	2665	39.6012	2416	39.6012	8.32703
	39.6212	2447	39.6212	2605	39.6212	2434	39.6212	6.73981
	39.6412	2486	39.6412	2603	39.6412	2476	39.6412	6.76369
	39.6611	2438	39.6611	2539	39.6611	2284	39.6611	5.06496
	39.6811	2453	39.6811	2691	39.6811	2297	39.6811	9.36662
	39.7011	2410	39.7011	2529	39.7011	2401	39.7011	4.94606
	39.7211	2473	39.7211	2531	39.7211	2297	39.7211	5.08105
	39.7411	2398	39.7411	2552	39.7411	2395	39.7411	5.74382
	39.7611	2420	39.7611	2617	39.7611	2439	39.7611	7.62882
	39.7811	2508	39.7811	2697	39.7811	2422	39.7811	9.93048
	39.8011	2471	39.8011	2636	39.8011	2375	39.8011	8.31548
	39.821	2435	39.8211	2633	39.8211	2413	39.8211	8.31158
	39.841	2391	39.841	2581	39.841	2433	39.841	6.94618
	39.861	2401	39.861	2597	39.861	2293	39.861	7.47006
	39.881	2484	39.881	2627	39.881	2312	39.881	8.36711
	39.901	2419	39.901	2525	39.901	2432	39.901	5.55744
	39.921	2433	39.921	2557	39.921	2454	39.921	6.46998
	39.941	2408	39.941	2464	39.941	2384	39.941	3.9103
	39.961	2479	39.961	2616	39.961	2395	39.961	8.15618
	39.981	2380	39.981	2521	39.981	2431	39.981	5.54095
	40.001	2337	40.001	2515	40.001	2422	40.001	5.39794
	40.0209	2445	40.021	2525	40.021	2459	40.021	5.69937
	40.0409	2285	40.0409	2595	40.0409	2416	40.0409	7.66735
	40.0609	2523	40.0609	2641	40.0609	2363	40.0609	8.96879
	40.0809	2438	40.0809	2629	40.0809	2332	40.0809	8.65911
	40.1009	2364	40.1009	2638	40.1009	2375	40.1009	8.93276
	40.1209	2395	40.1209	2614	40.1209	2410	40.1209	8.28975
	40.1409	2459	40.1409	2601	40.1409	2427	40.1409	7.9523
	40.1609	2460	40.1609	2638	40.1609	2458	40.1609	9.00373
	40.1809	2488	40.1809	2624	40.1809	2331	40.1809	8.6385
	40.2009	2454	40.2009	2593	40.2009	2419	40.2009	7.80104
	40.2208	2455	40.2208	2583	40.2208	2459	40.2208	7.5468
	40.2408	2444	40.2408	2609	40.2408	2413	40.2408	8.29268
	40.2608	2574	40.2608	2760	40.2608	2353	40.2608	12.5108
	40.2808	2698	40.2808	2649	40.2808	2420	40.2808	9.4511
	40.3008	2677	40.3008	2597	40.3008	2488	40.3008	8.03032
	40.3208	2764	40.3208	2727	40.3208	2445	40.3208	11.6651
	40.3408	2652	40.3408	2679	40.3408	2398	40.3408	10.3554
	40.3608	2759	40.3608	2687	40.3608	2472	40.3608	10.6013
	40.3808	2765	40.3808	2684	40.3808	2374	40.3808	10.5416
	40.4007	2711	40.4008	2739	40.4008	2407	40.4008	12.093
	40.4207	2652	40.4207	2687	40.4207	2495	40.4207	10.6721
	40.4407	2727	40.4407	2725	40.4407	2396	40.4407	11.7513
	40.4607	2709	40.4607	2834	40.4607	2380	40.4607	14.8028
	40.4807	2656	40.4807	2808	40.4807	2328	40.4807	14.1042
	40.5007	2584	40.5007	2647	40.5007	2398	40.5007	9.65565
	40.5207	2658	40.5207	2597	40.5207	2398	40.5207	8.24923
	40.5407	2548	40.5407	2699	40.5407	2331	40.5407	11.0608
	40.5607	2609	40.5607	2613	40.5607	2390	40.5607	8.6502
	40.5806	2653	40.5807	2597	40.5807	2376	40.5807	8.18402
	40.6006	2612	40.6006	2695	40.6006	2414	40.6006	10.8846
	40.6206	2556	40.6206	2562	40.6206	2383	40.6206	7.16842
	40.6406	2641	40.6406	2711	40.6406	2386	40.6406	11.2856
	40.6606	2668	40.6606	2545	40.6606	2357	40.6606	6.65272
	40.6806	2752	40.6806	2672	40.6806	2356	40.6806	10.1588
	40.7006	2727	40.7006	2708	40.7006	2401	40.7006	11.137
	40.7206	2831	40.7206	2666	40.7206	2325	40.7206	9.94861
	40.7406	2850	40.7406	2723	40.7406	2383	40.7406	11.5102
	40.7606	2805	40.7606	2802	40.7606	2361	40.7606	13.6829
	40.7805	2799	40.7805	2696	40.7805	2416	40.7805	10.7168
	40.8005	2904	40.8005	2844	40.8005	2341	40.8005	14.8062
	40.8205	3000	40.8205	2833	40.8205	2378	40.8205	14.4789
	40.8405	2924	40.8405	2833	40.8405	2295	40.8405	14.4572
	40.8605	2866	40.8605	2823	40.8605	2403	40.8605	14.1577
	40.8805	2878	40.8805	2821	40.8805	2410	40.8805	14.0804
	40.9005	2892	40.9005	2760	40.9005	2411	40.9005	12.3642
	40.9205	2813	40.9205	2774	40.9205	2311	40.9205	12.7313
	40.9405	2846	40.9405	2727	40.9405	2360	40.9405	11.404
	40.9605	2754	40.9605	2781	40.9605	2422	40.9605	12.8823
	40.9804	2789	40.9804	2764	40.9804	2421	40.9804	12.3884
	41.0004	2687	41.0004	2775	41.0004	2368	41.0004	12.6723
	41.0204	2705	41.0204	2771	41.0204	2350	41.0204	12.5394
	41.0404	2709	41.0404	2759	41.0404	2436	41.0404	12.1843
	41.0604	2476	41.0604	2681	41.0604	2325	41.0604	9.99593
	41.0804	2520	41.0804	2667	41.0804	2438	41.0804	9.5853
	41.1004	2517	41.1004	2755	41.1004	2364	41.1004	12.008
	41.1204	2522	41.1204	2572	41.1204	2300	41.1204	6.90293
	41.1403	2507	41.1404	2686	41.1404	2339	41.1404	10.0479
	41.1603	2479	41.1603	2648	41.1603	2339	41.1603	8.97067
	41.1803	2444	41.1803	2599	41.1803	2392	41.1803	7.58782
	41.2003	2392	41.2003	2658	41.2003	2331	41.2003	9.20497
	41.2203	2407	41.2203	2561	41.2203	2302	41.2203	6.48879
	41.2403	2418	41.2403	2610	41.2403	2372	41.2403	7.82816
	41.2603	2390	41.2603	2587	41.2603	2401	41.2603	7.16753
	41.2803	2372	41.2803	2574	41.2803	2342	41.2803	6.78468
	41.3003	2434	41.3003	2456	41.3003	2363	41.3003	3.48517
	41.3203	2403	41.3203	2586	41.3203	2372	41.3203	7.07454
	41.3402	2507	41.3403	2587	41.3403	2392	41.3403	7.08058
	41.3602	2505	41.3602	2581	41.3602	2276	41.3602	6.89228
	41.3802	2376	41.3802	2553	41.3802	2284	41.3802	6.08805
	41.4002	2430	41.4002	2617	41.4002	2287	41.4002	7.82911
	41.4202	2420	41.4202	2586	41.4202	2326	41.4202	6.93128
	41.4402	2466	41.4402	2545	41.4402	2249	41.4402	5.75568
	41.4602	2496	41.4602	2597	41.4602	2304	41.4602	7.1634
	41.4802	2528	41.4802	2678	41.4802	2408	41.4802	9.37669
	41.5002	2595	41.5002	2550	41.5002	2292	41.5002	5.78441
	41.5202	2447	41.5202	2669	41.5202	2392	41.5202	9.05325
	41.5401	2544	41.5401	2620	41.5401	2363	41.5401	7.6556
	41.5601	2532	41.5601	2633	41.5601	2360	41.5601	7.98
	41.5801	2505	41.5801	2643	41.5801	2319	41.5801	8.22106
	41.6001	2495	41.6001	2702	41.6001	2364	41.6001	9.82323
	41.6201	2487	41.6201	2698	41.6201	2345	41.6201	9.6754
	41.6401	2531	41.6401	2701	41.6401	2365	41.6401	9.72201
	41.6601	2563	41.6601	2582	41.6601	2391	41.6601	6.37974
	41.6801	2484	41.6801	2692	41.6801	2336	41.6801	9.39858
	41.7	2645	41.7001	2628	41.7001	2325	41.7001	7.58408
	41.7201	2616	41.7201	2677	41.7201	2324	41.7201	8.90848
	41.74	2548	41.74	2657	41.74	2343	41.74	8.31639
	41.76	2605	41.76	2686	41.76	2428	41.76	9.08522
	41.78	2700	41.78	2633	41.78	2439	41.78	7.57628
	41.8	2717	41.8	2654	41.8	2334	41.8	8.1229
	41.82	2781	41.82	2762	41.82	2388	41.82	11.0862
	41.84	2780	41.84	2689	41.84	2376	41.84	9.02169
	41.86	2821	41.86	2653	41.86	2348	41.86	7.98497
	41.88	2932	41.88	2737	41.88	2357	41.88	10.2816
	41.8999	2881	41.9	2706	41.9	2301	41.9	9.38375
	41.9199	2851	41.9199	2790	41.9199	2323	41.9199	11.6806
	41.9399	2901	41.9399	2799	41.9399	2391	41.9399	11.8938
	41.9599	2959	41.9599	2893	41.9599	2374	41.9599	14.4682
	41.9799	3002	41.9799	2809	41.9799	2353	41.9799	12.0982
	41.9999	2908	41.9999	2916	41.9999	2360	41.9999	15.0337
	42.0199	2985	42.0199	2823	42.0199	2255	42.0199	12.4136
	42.0399	2909	42.0399	2795	42.0399	2305	42.0399	11.5991
	42.0599	2893	42.0599	2691	42.0599	2365	42.0599	8.67353
	42.0799	2782	42.0799	2711	42.0799	2275	42.0799	9.19237
	42.0999	2704	42.0998	2718	42.0998	2376	42.0998	9.35028
	42.1198	2674	42.1198	2730	42.1198	2353	42.1198	9.64689
	42.1398	2713	42.1398	2688	42.1398	2339	42.1398	8.44351
	42.1598	2635	42.1598	2714	42.1598	2372	42.1598	9.12901
	42.1798	2652	42.1798	2689	42.1798	2285	42.1798	8.39785
	42.1998	2496	42.1998	2728	42.1998	2284	42.1998	9.44446
	42.2198	2495	42.2198	2625	42.2198	2361	42.2198	6.54664
	42.2398	2507	42.2398	2781	42.2398	2374	42.2398	10.8432
	42.2598	2547	42.2598	2579	42.2598	2364	42.2598	5.19542
	42.2797	2417	42.2798	2583	42.2798	2388	42.2798	5.26982
	42.2997	2544	42.2997	2645	42.2997	2295	42.2997	6.9555
	42.3197	2531	42.3197	2618	42.3197	2337	42.3197	6.16879
	42.3397	2408	42.3397	2647	42.3397	2300	42.3397	6.93762
	42.3597	2520	42.3597	2654	42.3597	2353	42.3597	7.09535
	42.3797	2448	42.3797	2581	42.3797	2419	42.3797	5.03085
	42.3997	2551	42.3997	2571	42.3997	2364	42.3997	4.71636
	42.4197	2479	42.4197	2574	42.4197	2269	42.4197	4.76297
	42.4397	2434	42.4397	2614	42.4397	2306	42.4397	5.83737
	42.4597	2448	42.4597	2635	42.4597	2267	42.4597	6.38398
	42.4796	2418	42.4796	2627	42.4796	2283	42.4796	6.12523
	42.4996	2467	42.4996	2595	42.4996	2387	42.4996	5.19962
	42.5196	2551	42.5196	2652	42.5196	2361	42.5196	6.74624
	42.5396	2453	42.5396	2674	42.5396	2309	42.5396	7.31041
	42.5596	2541	42.5596	2630	42.5596	2375	42.5596	5.99762
	42.5796	2578	42.5796	2667	42.5796	2368	42.5796	6.93482
	42.5996	2507	42.5996	2670	42.5996	2348	42.5996	6.92758
	42.6196	2501	42.6196	2600	42.6196	2254	42.6196	4.89256
	42.6396	2614	42.6396	2640	42.6396	2328	42.6396	5.9131
	42.6596	2573	42.6596	2668	42.6596	2394	42.6596	6.60031
	42.6795	2571	42.6795	2670	42.6795	2336	42.6795	6.56574
	42.6995	2597	42.6995	2659	42.6995	2331	42.6995	6.16961
	42.7195	2598	42.7195	2725	42.7195	2353	42.7195	7.91238
	42.7395	2590	42.7395	2577	42.7395	2307	42.7395	3.75235
	42.7595	2648	42.7595	2780	42.7595	2284	42.7595	9.35673
	42.7795	2681	42.7795	2757	42.7795	2296	42.7795	8.68332
	42.7995	2701	42.7995	2674	42.7995	2377	42.7995	6.34325
	42.8195	2776	42.8195	2700	42.8195	2326	42.8195	7.03096
	42.8394	2896	42.8395	2802	42.8395	2319	42.8395	9.82978
	42.8594	2861	42.8594	2744	42.8594	2244	42.8594	8.18433
	42.8794	2778	42.8794	2697	42.8794	2376	42.8794	6.84426
	42.8994	2954	42.8994	2809	42.8994	2317	42.8994	9.92086
	42.9194	3058	42.9194	2834	42.9194	2311	42.9194	10.5808
	42.9394	3132	42.9394	2758	42.9394	2413	42.9394	8.43516
	42.9594	3198	42.9594	2797	42.9594	2327	42.9594	9.48398
	42.9794	3438	42.9794	2985	42.9794	2250	42.9794	14.6717
	42.9994	3550	42.9994	2963	42.9994	2258	42.9994	14.0261
	43.0194	3712	43.0194	2999	43.0194	2317	43.0194	14.9916
	43.0393	3853	43.0394	3052	43.0394	2305	43.0394	16.4293
	43.0593	4086	43.0593	3152	43.0593	2365	43.0593	19.1727
	43.0793	4148	43.0793	3165	43.0793	2271	43.0793	19.4993
	43.0993	4224	43.0993	3337	43.0993	2352	43.0993	24.2426
	43.1193	4307	43.1193	3286	43.1193	2322	43.1193	22.7914
	43.1393	4415	43.1393	3315	43.1393	2314	43.1393	23.5624
	43.1593	4529	43.1593	3307	43.1593	2241	43.1593	23.3057
	43.1793	4474	43.1793	3451	43.1793	2397	43.1793	27.2712
	43.1993	4503	43.1993	3435	43.1993	2398	43.1993	26.7922
	43.2193	4508	43.2193	3374	43.2193	2362	43.2193	25.0633
	43.2392	4526	43.2392	3292	43.2392	2362	43.2392	22.7511
	43.2592	4353	43.2592	3335	43.2592	2256	43.2592	23.9111
	43.2792	4299	43.2792	3407	43.2792	2255	43.2792	25.8766
	43.2992	4070	43.2992	3388	43.2992	2389	43.2992	25.3143
	43.3192	3933	43.3192	3326	43.3192	2344	43.3192	23.5575
	43.3392	3853	43.3392	3144	43.3392	2303	43.3392	18.4675
	43.3592	3620	43.3592	3163	43.3592	2330	43.3592	18.9607
	43.3792	3447	43.3792	3074	43.3792	2335	43.3792	16.454
	43.3991	3367	43.3992	3103	43.3992	2264	43.3992	17.225
	43.4191	3166	43.4191	3030	43.4191	2320	43.4191	15.1629
	43.4391	3132	43.4391	3020	43.4391	2261	43.4391	14.8506
	43.4591	3183	43.4591	3028	43.4591	2364	43.4591	15.0383
	43.4791	3055	43.4791	2969	43.4791	2401	43.4791	13.3649
	43.4991	3029	43.4991	2802	43.4991	2372	43.4991	8.69152
	43.5191	2901	43.5191	2967	43.5191	2329	43.5191	13.2403
	43.5391	3065	43.5391	2931	43.5391	2307	43.5391	12.2058
	43.5591	2928	43.5591	2903	43.5591	2377	43.5591	11.3935
	43.5791	3019	43.5791	2980	43.5791	2282	43.5791	13.4979
	43.599	3053	43.5991	2938	43.5991	2280	43.5991	12.2967
	43.619	3211	43.619	2807	43.619	2310	43.619	8.6235
	43.639	3206	43.639	2909	43.639	2342	43.639	11.4223
	43.659	3385	43.659	2926	43.659	2293	43.659	11.86
	43.679	3428	43.679	2980	43.679	2318	43.679	13.3255
	43.699	3458	43.699	2942	43.699	2277	43.699	12.2355
	43.719	3637	43.719	3146	43.719	2291	43.719	17.8676
	43.739	3664	43.739	3034	43.739	2308	43.739	14.722
	43.759	3782	43.759	3112	43.759	2292	43.759	16.8541
	43.779	3707	43.779	3156	43.779	2330	43.779	18.0418
	43.7989	3683	43.7989	3217	43.7989	2329	43.7989	19.7019
	43.8189	3700	43.8189	3252	43.8189	2203	43.8189	20.6396
	43.8389	3579	43.8389	3146	43.8389	2423	43.8389	17.6607
	43.8589	3540	43.8589	3114	43.8589	2372	43.8589	16.7373
	43.8789	3430	43.8789	3068	43.8789	2260	43.8789	15.425
	43.8989	3463	43.8989	3039	43.8989	2276	43.8989	14.5849
	43.9189	3348	43.9189	3106	43.9189	2361	43.9189	16.4115
	43.9389	3377	43.9389	3137	43.9389	2304	43.9389	17.2381
	43.9589	3343	43.9589	3046	43.9589	2319	43.9589	14.6758
	43.9789	3290	43.9789	3074	43.9789	2287	43.9789	15.4191
	43.9988	3452	43.9988	3040	43.9988	2293	43.9988	14.4403
	44.0188	3452	44.0188	3000	44.0188	2300	44.0188	13.2947
	44.0388	3494	44.0388	3132	44.0388	2310	44.0388	16.9268
	44.0588	3537	44.0588	2986	44.0588	2350	44.0588	12.8368
	44.0788	3604	44.0788	3098	44.0788	2315	44.0788	15.9134
	44.0988	3635	44.0988	3042	44.0988	2321	44.0988	14.3233
	44.1188	3844	44.1188	3077	44.1188	2356	44.1188	15.261
	44.1388	3866	44.1388	3216	44.1388	2307	44.1388	19.0876
	44.1587	4109	44.1588	3153	44.1588	2339	44.1588	17.3031
	44.1787	4171	44.1787	3169	44.1787	2279	44.1787	17.7132
	44.1987	4035	44.1987	3234	44.1987	2298	44.1987	19.4842
	44.2187	4061	44.2187	3314	44.2187	2275	44.2187	21.6719
	44.2387	3874	44.2387	3393	44.2387	2305	44.2387	23.8319
	44.2587	3755	44.2587	3289	44.2587	2220	44.2587	20.9085
	44.2787	3748	44.2787	3161	44.2787	2346	44.2787	17.3184
	44.2987	3698	44.2987	3225	44.2987	2325	44.2987	19.0617
	44.3187	3589	44.3187	3200	44.3187	2224	44.3187	18.3327
	44.3387	3412	44.3387	3089	44.3387	2228	44.3387	15.2149
	44.3586	3268	44.3587	2987	44.3587	2323	44.3587	12.347
	44.3786	3157	44.3786	3023	44.3786	2340	44.3786	13.3127
	44.3986	3118	44.3986	2890	44.3986	2269	44.3986	9.58371
	44.4186	2890	44.4186	2841	44.4186	2312	44.4186	8.18809
	44.4386	2759	44.4386	2812	44.4386	2309	44.4386	7.34802
	44.4586	2857	44.4586	2809	44.4586	2317	44.4586	7.23017
	44.4786	2668	44.4786	2696	44.4786	2259	44.4786	4.05677
	44.4986	2557	44.4986	2724	44.4986	2238	44.4986	4.80003
	44.5186	2581	44.5186	2717	44.5186	2227	44.5186	4.57107
	44.5386	2574	44.5386	2680	44.5386	2200	44.5386	3.50878
	44.5585	2473	44.5585	2601	44.5585	2351	44.5585	1.28
	44.5785	2523	44.5785	2578	44.5785	2261	44.5785	0.6066
	44.5985	2458	44.5985	2567	44.5985	2270	44.5985	0.26653
	44.6185	2442	44.6185	2501	44.6185	2322	44.6185	1.60132
	44.6385	2437	44.6385	2547	44.6385	2247	44.6385	0.35806
	44.6585	2466	44.6585	2549	44.6585	2270	44.6585	0.33702
	44.6785	2381	44.6785	2626	44.6785	2325	44.6785	1.76736
	44.6985	2390	44.6985	2568	44.6985	2268	44.6985	0.12174
	44.7185	2396	44.7185	2592	44.7185	2214	44.7185	0.75389
	44.7384	2353	44.7385	2616	44.7385	2285	44.7385	1.38604
	44.7584	2458	44.7584	2538	44.7584	2299	44.7584	0.81497
	44.7784	2375	44.7784	2595	44.7784	2236	44.7784	0.73385
	44.7984	2391	44.7984	2548	44.7984	2333	44.7984	0.60622
	44.8184	2336	44.8184	2618	44.8184	2238	44.8184	1.30371
	44.8384	2399	44.8384	2504	44.8384	2353	44.8384	1.89747
	44.8584	2400	44.8584	2476	44.8584	2197	44.8584	2.70976
	44.8784	2286	44.8784	2479	44.8784	2299	44.8784	2.66094
	44.8984	2431	44.8984	2517	44.8984	2323	44.8984	1.6399
	44.9183	2325	44.9184	2476	44.9184	2250	44.9184	2.8133
	44.9383	2314	44.9383	2540	44.9383	2238	44.9383	1.06986
[truncated: 3 more rows]

## Sheet: Figure 2d
			ZW-UiO-67·MSA	agZW-UiO-67·MSA
	T (°C)	1000 T-1 (K-1)	Ln(Tσ/S cm-1)	Ln(Tσ/S cm-1)
	-40	4.29185	-3.7254	-9.22149
	-30	4.11523	-2.8922	-7.31874
	-20	3.95257	-2.1887	-5.76963
	-10	3.80228	-1.58921	-4.49132
	0	3.663	-1.05162	-3.52619
	10	3.53357	-0.59327	-2.75636
	20	3.41297	-0.17433	-2.05702
	30	3.30033	0.18961	-1.52769
	40	3.19489	0.47594	-0.96741
	50	3.09598	0.78179	-0.64542
	60	3.003	1.26	0.00473
	70	2.91545	1.8	0.49959
	80	2.83286	1.83387	0.76669
	90	2.75368		1.09645
	100	2.67988		1.76134
	110	2.60994		1.84323

## Sheet: Figure 3a
		ZrO2		UiO-67		ZW-UiO-67		ZW-UiO-67·MSA		agZW-UiO-67·MSA		agrZW-UiO-67·MSA
	Energy (eV)	Normalized μ (E)	Energy (eV)	Normalized μ (E)	Energy (eV)	Normalized μ (E)	Energy (eV)	Normalized μ (E)	Energy (eV)	Normalized μ (E)	Energy (eV)	Normalized μ (E)
	17801.7	0.00194	17801.7	0.00508	17801.7	0.00684	17787.4	0.008	17801.7	0.00723	17801.7	0.0067
	17805.3	0.00181	17805.3	0.00463	17805.3	0.00639	17790.5	0.00744	17805.3	0.00681	17805.3	0.00628
	17809.4	0.00168	17809.4	0.00477	17809.4	0.0062	17794.8	0.007	17809.4	0.00648	17809.4	0.00599
	17812.7	0.00159	17812.7	0.00459	17812.7	0.00597	17799.1	0.00673	17812.7	0.00621	17812.7	0.00571
	17817.5	0.00144	17817.5	0.00408	17817.5	0.0054	17802.2	0.00642	17817.5	0.00569	17817.5	0.00533
	17821.2	0.00133	17821.2	0.00353	17821.2	0.00512	17807	0.00615	17821.2	0.00541	17821.2	0.00498
	17824.5	0.00123	17824.5	0.00318	17824.5	0.00483	17810.2	0.0055	17824.5	0.00505	17824.5	0.00454
	17829.1	0.00111	17829.1	0.00277	17829.1	0.00444	17814.9	0.00535	17829.1	0.00467	17829.1	0.00423
	17833.1	0.000999918	17833.1	0.00279	17833.1	0.004	17818.6	0.00491	17833.1	0.0043	17833.1	0.00387
	17836.2	0.000892326	17836.2	0.00308	17836.2	0.00375	17822	0.00454	17836.2	0.00407	17836.2	0.00361
	17841	0.000755887	17841	0.00269	17841	0.00329	17827.1	0.00436	17841	0.00359	17841	0.00331
	17844.9	0.000662384	17844.9	0.00197	17844.9	0.00311	17830.5	0.0039	17844.9	0.00328	17844.9	0.00305
	17848.6	0.000571554	17848.6	0.00144	17848.6	0.00273	17835.2	0.00373	17848.6	0.00293	17848.6	0.00275
	17852.7	0.000457964	17852.7	0.0022	17852.7	0.00254	17839	0.00348	17852.7	0.00271	17852.7	0.00221
	17855.8	0.000380497	17855.8	0.0017	17855.8	0.0022	17843.1	0.00307	17855.8	0.00238	17855.8	0.00197
	17860.3	0.000265232	17860.3	0.00155	17860.3	0.00158	17846.3	0.00255	17860.3	0.00205	17860.3	0.0017
	17864.2	0.00017205	17864.2	0.00144	17864.2	0.00156	17851.3	0.00242	17864.2	0.00184	17864.2	0.0015
	17867.5	0.0001021	17867.5	0.000962783	17867.5	0.00131	17855	0.00203	17867.5	0.00154	17867.5	0.0014
	17871.8	2.39587e-05	17871.8	0.000443964	17871.8	0.00115	17859.1	0.00168	17871.8	0.00117	17871.8	0.00103
	17875.7	-7.17229e-05	17875.7	0.00016691	17875.7	0.000693628	17863.3	0.00165	17875.7	0.000927037	17875.7	0.000626877
	17879.9	-0.00014842	17879.9	0.000299574	17879.9	0.000392043	17866.9	0.0013	17879.9	0.000616138	17879.9	0.000388289
	17883.8	-0.000205609	17883.8	-0.00032521	17883.8	0.000106239	17871.2	0.00128	17883.8	0.000272305	17883.8	0.000142406
	17887.7	-0.000269893	17887.7	-0.000147143	17887.7	0.000136201	17874.2	0.000614243	17887.7	9.72078e-05	17887.7	-7.57668e-05
	17891.8	-0.000334608	17891.8	8.87818e-05	17891.8	-0.000416286	17879.2	0.000693761	17891.8	-0.00026753	17891.8	-0.000409226
	17894.9	-0.00036842	17894.9	-8.08461e-05	17894.9	-0.000498854	17882.9	0.000335663	17894.9	-0.000459197	17894.9	-0.000485253
	17899.6	-0.000407734	17899.6	-0.000366406	17899.6	-0.000646249	17886.7	0.000188294	17899.6	-0.000498908	17899.6	-0.000738133
	17903.5	-0.000430781	17903.5	-0.000314156	17903.5	-0.000756408	17890.1	-3.70891e-05	17903.5	-0.00070714	17903.5	-0.000927044
	17907.8	-0.000451739	17907.8	-0.0011	17907.8	-0.000986059	17894.5	-0.000303602	17907.8	-0.000957635	17907.8	-0.00102
	17911.6	-0.000438541	17911.6	-0.00125	17911.6	-0.0013	17898.2	-0.000472101	17911.6	-0.0011	17911.6	-0.00121
	17915.8	-0.000434572	17915.8	-0.00127	17915.8	-0.00129	17901.6	-0.000831406	17915.8	-0.00127	17915.8	-0.00144
	17919	-0.000415622	17919	-0.00129	17919	-0.00144	17905.9	-0.000872309	17919	-0.00133	17919	-0.00148
	17924.1	-0.000350243	17924.1	-0.00158	17924.1	-0.00158	17910.1	-0.000953386	17924.1	-0.00153	17924.1	-0.00134
	17927.9	-0.000278409	17927.9	-0.00116	17927.9	-0.0014	17913.8	-0.00115	17927.9	-0.00139	17927.9	-0.00132
	17931.6	-0.000178523	17931.6	-0.00051585	17931.6	-0.00118	17917.9	-0.0013	17931.6	-0.00133	17931.6	-0.00125
	17936	-1.04339e-05	17936	-0.000891926	17936	-0.00121	17921.7	-0.00123	17936	-0.00138	17936	-0.00125
	17940	0.000176574	17940	-0.000512248	17940	-0.00117	17925.9	-0.00123	17940	-0.00115	17940	-0.00103
	17943.2	0.000366746	17943.2	-0.000275127	17943.2	-0.000934945	17929.8	-0.00113	17943.2	-0.000834571	17943.2	-0.000828579
	17948.3	0.000722624	17948.3	-0.000113412	17948.3	-0.000575422	17934.2	-0.00127	17948.3	-0.000507812	17948.3	-0.000445613
	17952.5	0.0011	17952.5	0.000706769	17952.5	5.87992e-05	17938.1	-0.000964465	17952.5	3.92636e-05	17952.5	1.91342e-05
	17956.3	0.00159	17956.3	0.000852427	17956.3	0.000583806	17942.2	-0.000780371	17956.3	0.000612374	17956.3	0.000637863
	17960.2	0.00219	17960.2	0.00214	17960.2	0.00142	17945.8	-0.00082076	17960.2	0.00145	17960.2	0.00143
	17964.6	0.00303	17964.6	0.00278	17964.6	0.00283	17950.4	-0.000273019	17964.6	0.00268	17964.6	0.00258
	17968.2	0.00388	17968.2	0.00402	17968.2	0.00374	17954.3	0.000233781	17968.2	0.00368	17968.2	0.00384
	17971.9	0.00512	17971.9	0.00554	17971.9	0.00609	17957.8	0.000669906	17971.9	0.00598	17971.9	0.00624
	17976.6	0.00717	17976.6	0.0074	17976.6	0.00912	17962.6	0.0015	17976.6	0.00906	17976.6	0.00915
	17977.2	0.00747	17977.2	0.00784	17977.2	0.00956	17965.6	0.00235	17977.2	0.00953	17977.2	0.00956
	17978.2	0.00806	17978.2	0.00851	17978.2	0.01037	17966.9	0.00281	17978.2	0.0103	17978.2	0.01034
	17979.3	0.00888	17979.3	0.0093	17979.3	0.01151	17968.8	0.00345	17979.3	0.01125	17979.3	0.01133
	17980.2	0.00971	17980.2	0.00997	17980.2	0.01229	17971	0.00446	17980.2	0.01202	17980.2	0.01219
	17981.1	0.01051	17981.1	0.01064	17981.1	0.01303	17974	0.00551	17981.1	0.01278	17981.1	0.01305
	17982.3	0.01152	17982.3	0.0116	17982.3	0.01409	17976	0.00671	17982.3	0.01396	17982.3	0.01405
	17983.2	0.01243	17983.2	0.01261	17983.2	0.01542	17978.4	0.00802	17983.2	0.01508	17983.2	0.01531
	17984.1	0.01335	17984.1	0.01372	17984.1	0.01684	17978.7	0.00878	17984.1	0.01657	17984.1	0.0168
	17985.1	0.0144	17985.1	0.01496	17985.1	0.01824	17979.7	0.00967	17985.1	0.01831	17985.1	0.01844
	17985.9	0.01552	17985.9	0.01612	17985.9	0.01967	17980.8	0.0108	17985.9	0.01973	17985.9	0.01989
	17986.8	0.01721	17986.8	0.01772	17986.8	0.02169	17982	0.01199	17986.8	0.02172	17986.8	0.02177
	17987.9	0.01967	17987.9	0.01956	17987.9	0.02434	17983.1	0.01329	17987.9	0.02456	17987.9	0.02468
	17988.9	0.02223	17988.9	0.02171	17988.9	0.02694	17984.1	0.01469	17988.9	0.02655	17988.9	0.02705
	17989.8	0.02507	17989.8	0.02424	17989.8	0.02984	17985.5	0.01667	17989.8	0.02904	17989.8	0.02985
	17990.8	0.0286	17990.8	0.02734	17990.8	0.03306	17986.6	0.01863	17990.8	0.03224	17990.8	0.03343
	17992	0.03415	17992	0.03297	17992	0.03811	17987.9	0.02109	17992	0.03833	17992	0.03952
	17992.8	0.03879	17992.8	0.03721	17992.8	0.04281	17989.1	0.02424	17992.8	0.0426	17992.8	0.04315
	17993.8	0.04696	17993.8	0.04386	17993.8	0.05031	17990.2	0.02741	17993.8	0.04935	17993.8	0.05129
	17994.9	0.0632	17994.9	0.05334	17994.9	0.06134	17991.5	0.03175	17994.9	0.0584	17994.9	0.06028
	17995.8	0.0841	17995.8	0.06287	17995.8	0.07229	17992.7	0.03737	17995.8	0.0678	17995.8	0.06962
	17996.8	0.10588	17996.8	0.0746	17996.8	0.0846	17994	0.04381	17996.8	0.07964	17996.8	0.08194
	17997.9	0.12999	17997.9	0.09237	17997.9	0.10114	17995.3	0.05403	17997.9	0.09644	17997.9	0.10016
	17998.8	0.15097	17998.8	0.10965	17998.8	0.11881	17996.4	0.06765	17998.8	0.11115	17998.8	0.11798
	17999.8	0.17172	17999.8	0.12851	17999.8	0.13705	17997.5	0.083	17999.8	0.1341	17999.8	0.1375
	18000.7	0.19455	18000.7	0.15368	18000.7	0.16041	17998.8	0.10487	18000.7	0.16012	18000.7	0.1635
	18001.7	0.21972	18001.7	0.18023	18001.7	0.18995	17999.9	0.12975	18001.7	0.1883	18001.7	0.19129
	18002.6	0.25404	18002.6	0.20844	18002.6	0.22227	18001.1	0.15575	18002.6	0.22015	18002.6	0.22079
	18003.6	0.30241	18003.6	0.24139	18003.6	0.25294	18002.4	0.18943	18003.6	0.25658	18003.6	0.25392
	18004.7	0.37742	18004.7	0.29623	18004.7	0.3072	18003.6	0.22999	18004.7	0.30381	18004.7	0.30759
	18005.5	0.44191	18005.5	0.32996	18005.5	0.35377	18004.8	0.27097	18005.5	0.34423	18005.5	0.35368
	18006.4	0.53868	18006.4	0.38573	18006.4	0.40692	18005.9	0.33413	18006.4	0.40535	18006.4	0.40996
	18007.5	0.66264	18007.5	0.4636	18007.5	0.49002	18007.1	0.41215	18007.5	0.4853	18007.5	0.49433
	18008.5	0.78273	18008.5	0.53552	18008.5	0.5769	18008.2	0.49766	18008.5	0.5572	18008.5	0.56498
	18009.4	0.91505	18009.4	0.6135	18009.4	0.65262	18009.5	0.61791	18009.4	0.63399	18009.4	0.63515
	18010.4	1.06857	18010.4	0.70176	18010.4	0.72224	18010.6	0.73073	18010.4	0.71964	18010.4	0.72215
	18011.3	1.25821	18011.3	0.82738	18011.3	0.8286	18011.6	0.87756	18011.3	0.82076	18011.3	0.84292
	18012.1	1.40922	18012.1	0.9226	18012.1	0.92583	18012.7	1.02028	18012.1	0.90675	18012.1	0.92051
	18013.2	1.58727	18013.2	1.03943	18013.2	1.05116	18013.9	1.13983	18013.2	1.02381	18013.2	1.03599
	18014.1	1.68902	18014.1	1.13002	18014.1	1.14236	18015	1.26188	18014.1	1.10693	18014.1	1.12142
	18014.9	1.73516	18014.9	1.20144	18014.9	1.20719	18016.3	1.3515	18014.9	1.16843	18014.9	1.18468
	18016	1.76046	18016	1.2925	18016	1.28798	18017.4	1.40761	18016	1.24616	18016	1.26394
	18016.8	1.75683	18016.8	1.34462	18016.8	1.32878	18018.7	1.44012	18016.8	1.29343	18016.8	1.31201
	18017.9	1.72791	18017.9	1.41058	18017.9	1.3779	18019.8	1.44603	18017.9	1.33708	18017.9	1.35653
	18019.1	1.67296	18019.1	1.44143	18019.1	1.40581	18021.1	1.43459	18019.1	1.36447	18019.1	1.3835
	18020	1.61004	18020	1.452	18020	1.41563	18022.2	1.40782	18020	1.37338	18020	1.39233
	18021	1.55117	18021	1.45131	18021	1.41449	18023.4	1.3778	18021	1.37269	18021	1.392
	18022.1	1.49577	18022.1	1.43527	18022.1	1.39911	18024.5	1.34061	18022.1	1.3615	18022.1	1.38145
	18023	1.45854	18023	1.41081	18023	1.37964	18025.8	1.30143	18023	1.34148	18023	1.35985
	18024	1.42651	18024	1.3792	18024	1.35141	18026.8	1.26731	18024	1.31879	18024	1.33524
	18024.9	1.39553	18024.9	1.34483	18024.9	1.31932	18028	1.22486	18024.9	1.29451	18024.9	1.30777
	18026.2	1.34822	18026.2	1.29507	18026.2	1.27532	18029.1	1.18395	18026.2	1.25907	18026.2	1.27113
	18027	1.30989	18027	1.26577	18027	1.24788	18030.2	1.14976	18027	1.23801	18027	1.2474
	18027.9	1.25431	18027.9	1.2336	18027.9	1.21718	18031.5	1.11293	18027.9	1.21495	18027.9	1.21678
	18029	1.18769	18029	1.2015	18029	1.18842	18032.5	1.08679	18029	1.19249	18029	1.1853
	18030	1.13886	18030	1.16584	18030	1.15867	18033.9	1.06062	18030	1.1648	18030	1.16137
	18030.9	1.09968	18030.9	1.13679	18030.9	1.13189	18035	1.03953	18030.9	1.14163	18030.9	1.13403
	18032	1.06486	18032	1.10575	18032	1.10342	18036.1	1.02403	18032	1.1158	18032	1.10358
	18033	1.0416	18033	1.08217	18033	1.07406	18037.2	1.00665	18033	1.09344	18033	1.08053
	18034.1	1.01899	18034.1	1.05864	18034.1	1.05197	18038.3	0.99309	18034.1	1.07133	18034.1	1.05663
	18034.9	1.00363	18034.9	1.04432	18034.9	1.04114	18039.4	0.97712	18034.9	1.05965	18034.9	1.04315
	18036.2	0.98155	18036.2	1.02709	18036.2	1.02184	18040.7	0.96272	18036.2	1.03897	18036.2	1.025
	18037.1	0.96908	18037.1	1.01494	18037.1	1.0117	18041.8	0.95007	18037.1	1.02481	18037.1	1.01212
	18038.1	0.95813	18038.1	1.0031	18038.1	1.00202	18042.8	0.93932	18038.1	1.01095	18038.1	0.99988
	18039	0.94756	18039	0.99102	18039	0.99098	18043.7	0.9309	18039	0.99631	18039	0.98745
	18040.1	0.93553	18040.1	0.97723	18040.1	0.97695	18044.5	0.92144	18040.1	0.97908	18040.1	0.97258
	18040.9	0.92694	18040.9	0.96945	18040.9	0.96886	18045.5	0.915	18040.9	0.96954	18040.9	0.96399
	18042	0.9142	18042	0.95304	18042	0.95757	18046.7	0.90896	18042	0.9514	18042	0.94891
	18043	0.90328	18043	0.94521	18043	0.94804	18047.9	0.90531	18043	0.94223	18043	0.94107
	18043.9	0.89337	18043.9	0.93662	18043.9	0.94014	18048.7	0.90293	18043.9	0.93234	18043.9	0.93236
	18044.9	0.88653	18044.9	0.9275	18044.9	0.93392	18049.6	0.90306	18044.9	0.92378	18044.9	0.92417
	18046	0.88234	18046	0.91746	18046	0.92741	18050.7	0.90548	18046	0.91618	18046	0.91622
	18047	0.88097	18047	0.91364	18047	0.92368	18051.7	0.90908	18047	0.91185	18047	0.91333
	18048.1	0.88064	18048.1	0.90919	18048.1	0.92043	18052.5	0.91512	18048.1	0.90731	18048.1	0.90997
	18049.2	0.88092	18049.2	0.90933	18049.2	0.92074	18053.7	0.92216	18049.2	0.90795	18049.2	0.90981
	18050.1	0.88148	18050.1	0.90944	18050.1	0.92152	18054.7	0.93071	18050.1	0.9085	18050.1	0.91014
	18051.2	0.88299	18051.2	0.91334	18051.2	0.92539	18055.5	0.93917	18051.2	0.91283	18051.2	0.91471
	18052.2	0.88576	18052.2	0.91708	18052.2	0.92973	18056.8	0.94874	18052.2	0.91654	18052.2	0.91945
	18053.3	0.89097	18053.3	0.92373	18053.3	0.9373	18057.7	0.95904	18053.3	0.92469	18053.3	0.92623
	18054.3	0.89697	18054.3	0.92943	18054.3	0.94414	18058.5	0.96844	18054.3	0.93188	18054.3	0.93204
	18055.2	0.90359	18055.2	0.93719	18055.2	0.95239	18059.6	0.9798	18055.2	0.94005	18055.2	0.94056
	18056.3	0.91201	18056.3	0.94625	18056.3	0.96233	18060.7	0.98891	18056.3	0.94969	18056.3	0.95063
	18057.1	0.91849	18057.1	0.95467	18057.1	0.96913	18061.7	0.9997	18057.1	0.95707	18057.1	0.95844
	18058.2	0.92867	18058.2	0.96632	18058.2	0.97864	18062.6	1.00885	18058.2	0.9674	18058.2	0.96936
	18059.2	0.93966	18059.2	0.97561	18059.2	0.98703	18063.8	1.01948	18059.2	0.97593	18059.2	0.97792
	18060.3	0.95669	18060.3	0.98648	18060.3	0.99697	18064.7	1.02829	18060.3	0.98589	18060.3	0.98791
	18061.3	0.97394	18061.3	0.99597	18061.3	1.00557	18065.8	1.03859	18061.3	0.99495	18061.3	0.9973
	18062.2	0.99198	18062.2	1.00546	18062.2	1.0142	18066.8	1.04711	18062.2	1.00403	18062.2	1.00671
	18063.3	1.01389	18063.3	1.0163	18063.3	1.02418	18067.7	1.05715	18063.3	1.01325	18063.3	1.01599
	18064.3	1.03207	18064.3	1.02558	18064.3	1.03272	18068.5	1.06504	18064.3	1.02115	18064.3	1.02394
	18065.2	1.04978	18065.2	1.03538	18065.2	1.04098	18069.7	1.07419	18065.2	1.02819	18065.2	1.03255
	18066.5	1.0731	18066.5	1.04838	18066.5	1.0518	18070.6	1.08155	18066.5	1.03773	18066.5	1.04405
	18067.5	1.09134	18067.5	1.05715	18067.5	1.06032	18071.6	1.08888	18067.5	1.04573	18067.5	1.05183
	18068.3	1.10777	18068.3	1.06446	18068.3	1.0675	18072.5	1.09468	18068.3	1.0524	18068.3	1.05832
	18069.2	1.1258	18069.2	1.07257	18069.2	1.07499	18073.5	1.09973	18069.2	1.05854	18069.2	1.06569
	18070.3	1.14268	18070.3	1.08186	18070.3	1.08306	18074.6	1.104	18070.3	1.06569	18070.3	1.07418
	18071.4	1.15586	18071.4	1.09018	18071.4	1.09059	18075.5	1.10662	18071.4	1.07429	18071.4	1.08139
	18072.2	1.16325	18072.2	1.09602	18072.2	1.09582	18076.7	1.10847	18072.2	1.07997	18072.2	1.08655
	18073.3	1.17087	18073.3	1.10144	18073.3	1.10116	18077.8	1.10916	18073.3	1.0843	18073.3	1.08959
	18074.5	1.17607	18074.5	1.10587	18074.5	1.10572	18078.7	1.10814	18074.5	1.08863	18074.5	1.09263
	18075.4	1.17854	18075.4	1.10756	18075.4	1.10733	18079.7	1.10659	18075.4	1.092	18075.4	1.09523
	18076.4	1.17887	18076.4	1.10924	18076.4	1.10848	18080.8	1.10363	18076.4	1.0953	18076.4	1.10023
	18077.5	1.17484	18077.5	1.10946	18077.5	1.10867	18081.8	1.10032	18077.5	1.09606	18077.5	1.10017
	18078.6	1.16734	18078.6	1.10968	18078.6	1.10839	18082.7	1.09536	18078.6	1.09682	18078.6	1.09989
	18079.6	1.1592	18079.6	1.10739	18079.6	1.10606	18083.8	1.09109	18079.6	1.09593	18079.6	1.09852
	18080.7	1.14796	18080.7	1.10471	18080.7	1.10284	18084.8	1.08582	18080.7	1.09453	18080.7	1.09693
	18081.6	1.13839	18081.6	1.10023	18081.6	1.09916	18085.7	1.07951	18081.6	1.09176	18081.6	1.09301
	18082.6	1.12843	18082.6	1.09574	18082.6	1.09502	18086.9	1.07404	18082.6	1.089	18082.6	1.0891
	18083.7	1.11557	18083.7	1.08973	18083.7	1.08892	18087.8	1.0672	18083.7	1.08447	18083.7	1.08432
	18084.8	1.10057	18084.8	1.08362	18084.8	1.08232	18088.8	1.06176	18084.8	1.07972	18084.8	1.07927
	18085.8	1.08824	18085.8	1.07794	18085.8	1.07646	18089.9	1.05481	18085.8	1.07474	18085.8	1.07357
	18086.7	1.07776	18086.7	1.07227	18086.7	1.07057	18091	1.04915	18086.7	1.06976	18086.7	1.06788
	18087.8	1.06761	18087.8	1.06564	18087.8	1.063	18092	1.04264	18087.8	1.06341	18087.8	1.06135
	18088.8	1.06054	18088.8	1.05995	18088.8	1.05626	18093.1	1.0373	18088.8	1.05796	18088.8	1.05587
	18089.8	1.05448	18089.8	1.05336	18089.8	1.05082	18094	1.03175	18089.8	1.05298	18089.8	1.051
	18090.9	1.04809	18090.9	1.04545	18090.9	1.04476	18095	1.02601	18090.9	1.04716	18090.9	1.04532
	18092	1.04156	18092	1.03983	18092	1.03877	18095.8	1.02128	18092	1.042	18092	1.03941
	18093	1.03531	18093	1.03502	18093	1.03366	18096.9	1.01594	18093	1.03757	18093	1.03436
	18093.9	1.02888	18093.9	1.02977	18093.9	1.02861	18097.9	1.01206	18093.9	1.03279	18093.9	1.03015
	18095	1.02187	18095	1.02354	18095	1.02275	18098.7	1.00722	18095	1.02713	18095	1.02524
	18096.1	1.01532	18096.1	1.01897	18096.1	1.01808	18100	1.00395	18096.1	1.02224	18096.1	1.01983
	18096.9	1.01127	18096.9	1.01571	18096.9	1.01489	18100.9	1.00061	18096.9	1.01875	18096.9	1.01597
	18097.9	1.00704	18097.9	1.01202	18097.9	1.01168	18101.9	0.99698	18097.9	1.01481	18097.9	1.01193
	18099	1.00288	18099	1.00776	18099	1.00829	18103	0.99425	18099	1.0103	18099	1.00733
	18099.8	1.00009	18099.8	1.00511	18099.8	1.00602	18104.1	0.99145	18099.8	1.00744	18099.8	1.00454
	18100.8	0.99671	18100.8	1.00193	18100.8	1.00335	18105.2	0.98958	18100.8	1.004	18100.8	1.0013
	18101.9	0.99343	18101.9	0.99972	18101.9	1.00086	18106.2	0.98714	18101.9	1.0008	18101.9	0.9982
	18102.9	0.99134	18102.9	0.99782	18102.9	0.99914	18107.2	0.98575	18102.9	0.99805	18102.9	0.99564
	18103.8	0.98997	18103.8	0.99698	18103.8	0.99731	18108.3	0.98444	18103.8	0.99556	18103.8	0.99353
	18104.9	0.98918	18104.9	0.99623	18104.9	0.99511	18109.2	0.98287	18104.9	0.99271	18104.9	0.99107
	18106	0.98889	18106	0.99549	18106	0.99394	18110.3	0.98224	18106	0.99011	18106	0.98902
	18107	0.9889	18107	0.99138	18107	0.99308	18111.3	0.98138	18107	0.98791	18107	0.98726
	18108.1	0.989	18108.1	0.98988	18108.1	0.99226	18112.4	0.98118	18108.1	0.98638	18108.1	0.98573
	18109.2	0.98878	18109.2	0.98905	18109.2	0.99151	18113.4	0.98076	18109.2	0.98486	18109.2	0.98429
	18110.2	0.98849	18110.2	0.98815	18110.2	0.9906	18114.3	0.98071	18110.2	0.98339	18110.2	0.98357
	18111	0.98797	18111	0.98737	18111	0.98979	18115.5	0.98115	18111	0.98217	18111	0.98298
	18112.1	0.9868	18112.1	0.98636	18112.1	0.98918	18116.4	0.98157	18112.1	0.98099	18112.1	0.98222
	18113.1	0.98551	18113.1	0.98554	18113.1	0.98883	18117.4	0.98202	18113.1	0.98005	18113.1	0.98157
	18114	0.98415	18114	0.98507	18114	0.98844	18118.5	0.98254	18114	0.97992	18114	0.9813
	18115.2	0.98248	18115.2	0.98454	18115.2	0.98797	18119.8	0.98393	18115.2	0.97976	18115.2	0.98099
	18116.3	0.98057	18116.3	0.98489	18116.3	0.9884	18120.6	0.98474	18116.3	0.97997	18116.3	0.98151
	18116.9	0.97922	18116.9	0.98509	18116.9	0.98873	18121.6	0.98571	18116.9	0.98008	18116.9	0.9818
	18118	0.97652	18118	0.9856	18118	0.98922	18122.7	0.9869	18118	0.98054	18118	0.98251
	18119.2	0.97381	18119.2	0.98612	18119.2	0.98966	18123.6	0.98847	18119.2	0.98109	18119.2	0.98325
	18120.1	0.97183	18120.1	0.98677	18120.1	0.99044	18124.6	0.98959	18120.1	0.98183	18120.1	0.98371
	18121.1	0.97011	18121.1	0.98745	18121.1	0.99142	18125.6	0.99112	18121.1	0.98257	18121.1	0.98418
	18122.4	0.96824	18122.4	0.98848	18122.4	0.99244	18126.5	0.99262	18122.4	0.98423	18122.4	0.98566
	18123.2	0.96734	18123.2	0.98913	18123.2	0.99295	18127.5	0.99411	18123.2	0.98528	18123.2	0.98667
	18124.1	0.96638	18124.1	0.99011	18124.1	0.9939	18128.4	0.99571	18124.1	0.98672	18124.1	0.98806
	18125.2	0.96531	18125.2	0.99131	18125.2	0.9952	18129.4	0.99723	18125.2	0.98846	18125.2	0.98968
	18126.2	0.96464	18126.2	0.99241	18126.2	0.99635	18130.4	0.99869	18126.2	0.99014	18126.2	0.99086
	18127	0.96453	18127	0.99333	18127	0.99731	18131.5	1.00039	18127	0.99151	18127	0.99185
	18128.1	0.96482	18128.1	0.99503	18128.1	0.99871	18132.6	1.00197	18128.1	0.99315	18128.1	0.99402
	18128.9	0.96543	18128.9	0.99628	18128.9	0.99973	18133.7	1.00361	18128.9	0.99432	18128.9	0.99558
	18129.7	0.96633	18129.7	0.99735	18129.7	1.00085	18134.7	1.00507	18129.7	0.99565	18129.7	0.99676
	18130.9	0.96798	18130.9	0.99868	18130.9	1.00243	18135.7	1.00662	18130.9	0.99751	18130.9	0.99841
	18132	0.97014	18132	1.00041	18132	1.00379	18136.6	1.00814	18132	0.99933	18132	1.00027
	18132.8	0.97208	18132.8	1.00166	18132.8	1.00471	18137.7	1.00965	18132.8	1.00062	18132.8	1.0016
	18133.9	0.97563	18133.9	1.00341	18133.9	1.00624	18138.7	1.01096	18133.9	1.00244	18133.9	1.0029
	18135	0.98011	18135	1.00518	18135	1.00787	18139.7	1.01262	18135	1.00424	18135	1.00432
	18136	0.98412	18136	1.0069	18136	1.00961	18140.6	1.01407	18136	1.00563	18136	1.00617
	18136.9	0.98808	18136.9	1.00862	18136.9	1.01142	18141.6	1.01543	18136.9	1.00703	18136.9	1.00787
	18137.9	0.99192	18137.9	1.01014	18137.9	1.013	18142.6	1.01684	18137.9	1.00839	18137.9	1.00881
	18138.9	0.99558	18138.9	1.01166	18138.9	1.01454	18144.3	1.01951	18138.9	1.00973	18138.9	1.00976
	18139.7	0.99862	18139.7	1.01306	18139.7	1.01582	18146.7	1.02179	18139.7	1.01083	18139.7	1.01117
	18140.8	1.00288	18140.8	1.01507	18140.8	1.01764	18149.8	1.02374	18140.8	1.01236	18140.8	1.01314
	18141.8	1.0066	18141.8	1.01644	18141.8	1.01895	18150.8	1.02417	18141.8	1.01368	18141.8	1.01499
	18142.7	1.01104	18142.7	1.01773	18142.7	1.02014	18152.8	1.02449	18142.7	1.015	18142.7	1.01683
	18143.8	1.01614	18143.8	1.01954	18143.8	1.02154	18154.6	1.02395	18143.8	1.01669	18143.8	1.01803
	18144.6	1.01973	18144.6	1.02087	18144.6	1.02255	18156.4	1.023	18144.6	1.0179	18144.6	1.01889
	18145.6	1.02392	18145.6	1.0221	18145.6	1.02374	18158.5	1.02147	18145.6	1.01881	18145.6	1.01981
	18147.2	1.0302	18147.2	1.02385	18147.2	1.02556	18161.7	1.02017	18147.2	1.02011	18147.2	1.02144
	18149	1.03638	18149	1.02573	18149	1.02701	18162.5	1.01747	18149	1.02151	18149	1.0229
	18150.9	1.04241	18150.9	1.0271	18150.9	1.02829	18164.6	1.01493	18150.9	1.02281	18150.9	1.02304
	18152.8	1.04564	18152.8	1.02735	18152.8	1.02774	18166.5	1.01217	18152.8	1.02261	18152.8	1.02389
	18154.8	1.04597	18154.8	1.02653	18154.8	1.0271	18168.1	1.00955	18154.8	1.02212	18154.8	1.02372
	18156.7	1.04451	18156.7	1.02552	18156.7	1.02599	18170.2	1.00686	18156.7	1.02117	18156.7	1.0227
	18158.5	1.04159	18158.5	1.02361	18158.5	1.0247	18172.1	1.0042	18158.5	1.01974	18158.5	1.02121
	18160.4	1.03645	18160.4	1.02077	18160.4	1.02142	18174.2	1.00186	18160.4	1.01774	18160.4	1.01948
	18162.5	1.03022	18162.5	1.01859	18162.5	1.01809	18176.2	0.99958	18162.5	1.01561	18162.5	1.01741
	18164.6	1.02378	18164.6	1.01534	18164.6	1.01522	18177.9	0.9975	18164.6	1.01275	18164.6	1.01489
	18166.5	1.01688	18166.5	1.01206	18166.5	1.01212	18180.2	0.99597	18166.5	1.01022	18166.5	1.01166
	18168.6	1.00752	18168.6	1.00887	18168.6	1.00883	18181.8	0.99457	18168.6	1.00752	18168.6	1.00916
	18170.5	1.00016	18170.5	1.00568	18170.5	1.0048	18183.8	0.99333	18170.5	1.00523	18170.5	1.00661
	18172.5	0.99451	18172.5	1.00261	18172.5	1.0025	18185.7	0.99247	18172.5	1.00291	18172.5	1.00336
	18174.4	0.99007	18174.4	0.9998	18174.4	0.99907	18187.6	0.99205	18174.4	1.00071	18174.4	1.00078
	18176.6	0.98583	18176.6	0.99721	18176.6	0.99677	18189.6	0.99176	18176.6	0.99894	18176.6	0.99841
	18178.6	0.98335	18178.6	0.99525	18178.6	0.99519	18191.7	0.99175	18178.6	0.99729	18178.6	0.99669
	18180.7	0.98141	18180.7	0.99349	18180.7	0.99289	18193.8	0.99202	18180.7	0.99677	18180.7	0.99607
	18182.6	0.97978	18182.6	0.99275	18182.6	0.9924	18195.9	0.99227	18182.6	0.99641	18182.6	0.9948
	18184.5	0.97822	18184.5	0.99195	18184.5	0.99193	18197.8	0.99253	18184.5	0.99546	18184.5	0.99297
	18186.3	0.97756	18186.3	0.99161	18186.3	0.99274	18199.6	0.9929	18186.3	0.99511	18186.3	0.99305
	18188.4	0.97773	18188.4	0.99189	18188.4	0.99245	18202.8	0.9935	18188.4	0.99544	18188.4	0.99287
	18190.3	0.97857	18190.3	0.99256	18190.3	0.99283	18203.8	0.99322	18190.3	0.99565	18190.3	0.99292
	18192.6	0.98041	18192.6	0.99361	18192.6	0.99364	18207	0.99423	18192.6	0.99599	18192.6	0.99301
	18194.7	0.98269	18194.7	0.99486	18194.7	0.99466	18207.8	0.99387	18194.7	0.99648	18194.7	0.99385
	18196.6	0.98497	18196.6	0.99534	18196.6	0.99595	18209.8	0.99392	18196.6	0.99634	18196.6	0.99432
	18198.7	0.9878	18198.7	0.99625	18198.7	0.99702	18211.7	0.99409	18198.7	0.99626	18198.7	0.99398
	18200.7	0.99095	18200.7	0.99689	18200.7	0.99767	18213.8	0.99433	18200.7	0.99642	18200.7	0.99471
	18202.8	0.99436	18202.8	0.99736	18202.8	0.99783	18215.6	0.99437	18202.8	0.9961	18202.8	0.99475
	18204.9	0.99716	18204.9	0.99757	18204.9	0.99818	18217.7	0.99467	18204.9	0.99614	18204.9	0.9947
	18206.8	0.99928	18206.8	0.99832	18206.8	0.99923	18219.9	0.99522	18206.8	0.99571	18206.8	0.99475
	18208.9	1.00096	18208.9	0.9984	18208.9	0.99981	18223	0.99641	18208.9	0.99583	18208.9	0.99494
	18210.9	1.00136	18210.9	0.999	18210.9	0.99949	18225.3	0.99747	18210.9	0.99565	18210.9	0.99464
	18213.1	1.00038	18213.1	0.9983	18213.1	0.99912	18225.9	0.99772	18213.1	0.9951	18213.1	0.99446
	18214.9	0.99871	18214.9	0.99821	18214.9	0.99927	18228.9	0.99897	18214.9	0.99507	18214.9	0.99518
	18216.7	0.99598	18216.7	0.99816	18216.7	0.9987	18231.3	1	18216.7	0.99466	18216.7	0.99529
	18218.9	0.99167	18218.9	0.99861	18218.9	0.99852	18232.1	0.99989	18218.9	0.99446	18218.9	0.9954
	18220.9	0.98888	18220.9	0.99859	18220.9	0.99844	18234	1.00034	18220.9	0.99506	18220.9	0.99606
	18223.2	0.98684	18223.2	0.99885	18223.2	0.99858	18237.5	1.00131	18223.2	0.99551	18223.2	0.99627
	18225.3	0.98567	18225.3	0.99908	18225.3	0.99875	18238.4	1.0013	18225.3	0.99628	18225.3	0.99708
	18227.2	0.98532	18227.2	0.99927	18227.2	0.99905	18240.2	1.00153	18227.2	0.9978	18227.2	0.99765
	18229	0.98526	18229	0.99942	18229	0.99934	18242.2	1.00192	18229	0.99802	18229	0.99831
	18231.4	0.98551	18231.4	0.99958	18231.4	0.99953	18244.3	1.00228	18231.4	0.99839	18231.4	0.999
	18233.4	0.98574	18233.4	0.99926	18233.4	0.99934	18247.5	1.00356	18233.4	0.99959	18233.4	0.99976
	18235.5	0.98656	18235.5	0.99962	18235.5	0.99926	18248.2	1.00358	18235.5	1.00036	18235.5	0.99987
	18237.6	0.98802	18237.6	0.9999	18237.6	0.99948	18251.7	1.0049	18237.6	1.00109	18237.6	1.00033
	18239.7	0.98941	18239.7	1.00014	18239.7	0.99983	18252.6	1.0048	18239.7	1.00171	18239.7	1.00049
	18241.3	0.99062	18241.3	1.00078	18241.3	0.99989	18256	1.0059	18241.3	1.00253	18241.3	1.00127
	18243.4	0.99222	18243.4	1.00095	18243.4	1.00108	18257.9	1.00644	18243.4	1.00383	18243.4	1.00167
	18245.4	0.99404	18245.4	1.00176	18245.4	1.00151	18258.9	1.00638	18245.4	1.00481	18245.4	1.0033
	18247.3	0.99582	18247.3	1.00285	18247.3	1.00205	18262	1.00692	18247.3	1.00557	18247.3	1.00355
	18249.6	0.99785	18249.6	1.0035	18249.6	1.00347	18262.8	1.00625	18249.6	1.00647	18249.6	1.00413
	18251.5	0.99968	18251.5	1.00452	18251.5	1.00437	18264.9	1.0063	18251.5	1.0072	18251.5	1.00436
	18253.6	1.00108	18253.6	1.00561	18253.6	1.00547	18266.9	1.00604	18253.6	1.00883	18253.6	1.00496
	18255.6	1.00259	18255.6	1.00627	18255.6	1.00579	18270.1	1.00615	18255.6	1.00927	18255.6	1.00566
	18257.5	1.00304	18257.5	1.00745	18257.5	1.00673	18270.9	1.00524	18257.5	1.00958	18257.5	1.006
	18259.8	1.00421	18259.8	1.00767	18259.8	1.0077	18274	1.00495	18259.8	1.01021	18259.8	1.00696
	18261.6	1.00537	18261.6	1.00846	18261.6	1.00789	18274.8	1.0037	18261.6	1.00988	18261.6	1.00731
	18263.6	1.00657	18263.6	1.00876	18263.6	1.00839	18277	1.00316	18263.6	1.00982	18263.6	1.00697
	18266.6	1.00821	18266.6	1.00844	18266.6	1.00803	18278.9	1.00217	18266.6	1.00982	18266.6	1.00702
	18267.6	1.0087	18267.6	1.00837	18267.6	1.00802	18281.2	1.00137	18267.6	1.00959	18267.6	1.00675
	18269.7	1.00945	18269.7	1.00818	18269.7	1.00734	18283.2	1.00052	18269.7	1.00898	18269.7	1.00632
	18271.7	1.00992	18271.7	1.00765	18271.7	1.00668	18284.9	0.99964	18271.7	1.00795	18271.7	1.0055
	18273.5	1.01018	18273.5	1.00642	18273.5	1.00568	18287.2	0.99895	18273.5	1.00703	18273.5	1.00511
	18275.3	1.0102	18275.3	1.00558	18275.3	1.00498	18289	0.99835	18275.3	1.00611	18275.3	1.00447
	18277.4	1.00963	18277.4	1.00433	18277.4	1.00337	18291	0.99762	18277.4	1.00504	18277.4	1.00328
	18279.3	1.00898	18279.3	1.00357	18279.3	1.00235	18293.1	0.99709	18279.3	1.0048	18279.3	1.00213
	18281.3	1.00816	18281.3	1.00242	18281.3	1.00105	18296.5	0.99694	18281.3	1.00338	18281.3	1.00125
	18283.4	1.00679	18283.4	1.00047	18283.4	0.99954	18299.3	0.99652	18283.4	1.00233	18283.4	1.00031
	18285.4	1.00496	18285.4	0.9994	18285.4	0.99888	18301.9	0.99634	18285.4	1.00197	18285.4	0.9991
	18287.3	1.00316	18287.3	0.99778	18287.3	0.99725	18305	0.99651	18287.3	1.00089	18287.3	0.99856
	18289.3	1.00157	18289.3	0.99681	18289.3	0.99625	18308	0.99696	18289.3	0.99968	18289.3	0.99804
	18291.2	0.99985	18291.2	0.99605	18291.2	0.99544	18310.9	0.99748	18291.2	0.99956	18291.2	0.9968
	18293.2	0.99741	18293.2	0.99504	18293.2	0.99443	18313.7	0.99811	18293.2	0.99936	18293.2	0.99604
	18295	0.99533	18295	0.99449	18295	0.994	18316.5	0.99855	18295	0.99901	18295	0.99593
	18298.6	0.99152	18298.6	0.99479	18298.6	0.99466	18319.6	0.99918	18298.6	0.9998	18298.6	0.99673
	18301.4	0.9882	18301.4	0.99422	18301.4	0.99409	18322.5	0.9998	18301.4	1.00033	18301.4	0.997
	18304.3	0.98513	18304.3	0.99438	18304.3	0.99466	18325.5	1.00031	18304.3	1.00138	18304.3	0.99713
	18307.1	0.98354	18307.1	0.99461	18307.1	0.99582	18328.3	1.00045	18307.1	1.00228	18307.1	0.99775
	18309.9	0.98341	18309.9	0.99523	18309.9	0.99689	18331.1	1.00044	18309.9	1.00297	18309.9	0.99832
	18313.1	0.98518	18313.1	0.99612	18313.1	0.99822	18333.7	1.00025	18313.1	1.00423	18313.1	0.99899
	18315.9	0.98758	18315.9	0.99751	18315.9	0.99997	18337	1.00019	18315.9	1.00514	18315.9	0.9997
	18319	0.99116	18319	0.99842	18319	1.0015	18340.1	1.00009	18319	1.00615	18319	1.00032
	18321.8	0.99419	18321.8	0.9989	18321.8	1.00262	18342.9	0.99965	18321.8	1.00665	18321.8	1.00089
	18324.9	0.99715	18324.9	0.99926	18324.9	1.00333	18345.8	0.99929	18324.9	1.00717	18324.9	1.00168
	18327.9	0.99951	18327.9	0.9997	18327.9	1.00431	18349.1	0.99912	18327.9	1.00719	18327.9	1.00165
	18331.1	1.0012	18331.1	0.99907	18331.1	1.00439	18352.1	0.99872	18331.1	1.00684	18331.1	1.00135
	18333.8	1.00172	18333.8	0.999	18333.8	1.00454	18355.2	0.99841	18333.8	1.00679	18333.8	1.00184
	18336.9	1.0008	18336.9	0.99812	18336.9	1.0038	18358	0.99819	18336.9	1.00662	18336.9	1.0014
	18340	0.99932	18340	0.99705	18340	1.00363	18360.9	0.99792	18340	1.00593	18340	1.00073
	18343.1	0.99785	18343.1	0.99638	18343.1	1.00212	18363.9	0.99774	18343.1	1.00509	18343.1	1.00008
	18345.9	0.99729	18345.9	0.99503	18345.9	1.00125	18366.9	0.99765	18345.9	1.00431	18345.9	0.99994
	18349	0.99772	18349	0.99382	18349	1.00043	18370.1	0.99811	18349	1.00392	18349	0.99904
	18352.1	0.99867	18352.1	0.99226	18352.1	0.99988	18372.9	0.99806	18352.1	1.00356	18352.1	0.99885
	18355.2	0.99929	18355.2	0.99123	18355.2	0.99858	18376.2	0.9983	18355.2	1.00322	18355.2	0.99799
	18358.2	0.99922	18358.2	0.99065	18358.2	0.99808	18379	0.99857	18358.2	1.00289	18358.2	0.99868
	18361.3	0.99824	18361.3	0.99003	18361.3	0.99754	18382.3	0.99914	18361.3	1.00255	18361.3	0.99714
	18364.1	0.99726	18364.1	0.98947	18364.1	0.99706	18385.3	0.99964	18364.1	1.00224	18364.1	0.99759
	18367.1	0.99618	18367.1	0.98889	18367.1	0.99656	18388.3	1.00014	18367.1	1.00191	18367.1	0.99723
	18370.7	0.9948	18370.7	0.98817	18370.7	0.99594	18391.4	1.00057	18370.7	1.00151	18370.7	0.99757
	18373.5	0.99429	18373.5	0.98761	18373.5	0.99546	18394	1.00071	18373.5	1.0012	18373.5	0.99766
	18376.5	0.9939	18376.5	0.98703	18376.5	0.99495	18397.8	1.00131	18376.5	1.00087	18376.5	0.99867
	18379.8	0.99349	18379.8	0.98637	18379.8	0.99439	18400.8	1.00144	18379.8	1.00051	18379.8	0.99872
	18382.7	0.99323	18382.7	0.98578	18382.7	0.99388	18403.8	1.00154	18382.7	1.00018	18382.7	0.99938
	18385.9	0.99283	18385.9	0.98516	18385.9	0.99334	18406.9	1.00163	18385.9	0.99983	18385.9	0.99998
	18388.8	0.99249	18388.8	0.98458	18388.8	0.99283	18409.9	1.0015	18388.8	0.9995	18388.8	1.00091
	18391.6	0.99243	18391.6	0.98402	18391.6	0.99235	18413	1.00143	18391.6	0.99919	18391.6	1.00115
	18394.6	0.99277	18394.6	0.98343	18394.6	0.99185	18416.2	1.00106	18394.6	0.99886	18394.6	1.00194
	18397.6	0.99418	18397.6	0.98284	18397.6	0.99134	18418.8	1.00051	18397.6	0.99854	18397.6	1.00186
	18401.2	0.99668	18401.2	0.98212	18401.2	0.99072	18422	1.00013	18401.2	0.99813	18401.2	1.00257
	18403.7	0.99866	18403.7	0.98163	18403.7	0.99029	18424.8	0.99966	18403.7	0.99786	18403.7	1.00273
	18406.8	1.00062	18406.8	0.98101	18406.8	0.98975	18427.8	0.99924	18406.8	0.99751	18406.8	1.00213
	18410	1.0023	18410	0.98039	18410	0.98922	18430.9	0.99889	18410	0.99717	18410	1.00215
	18412.8	1.0036	18412.8	0.97983	18412.8	0.98874	18434.1	0.99862	18412.8	0.99685	18412.8	1.00196
	18415.9	1.00472	18415.9	0.97921	18415.9	0.9882	18436.9	0.99828	18415.9	0.99651	18415.9	1.0018
	18418.9	1.00555	18418.9	0.97862	18418.9	0.98769	18439.9	0.99823	18418.9	0.99618	18418.9	1.00085
	18421.9	1.00594	18421.9	0.97802	18421.9	0.98718	18443.2	0.99847	18421.9	0.99585	18421.9	1.00024
	18424.5	1.00603	18424.5	0.9775	18424.5	0.98672	18446	0.9985	18424.5	0.99556	18424.5	0.99971
	18427.7	1.00576	18427.7	0.97688	18427.7	0.98619	18448.8	0.9986	18427.7	0.99521	18427.7	0.99912
	18430.5	1.00478	18430.5	0.97632	18430.5	0.9857	18451.7	0.99878	18430.5	0.9949	18430.5	0.99879
	18433.6	1.00324	18433.6	0.97569	18433.6	0.98517	18454.3	0.99899	18433.6	0.99455	18433.6	0.998
	18436.3	1.00148	18436.3	0.97517	18436.3	0.98471	18457.6	0.99953	18436.3	0.99425	18436.3	0.99854
	18439.4	0.9996	18439.4	0.97454	18439.4	0.98417	18460.5	0.99979	18439.4	0.99391	18439.4	0.99787
	18442.4	0.99861	18442.4	0.97395	18442.4	0.98366	18463.5	1.0002	18442.4	0.99358	18442.4	0.99781
	18445.1	0.99789	18445.1	0.97343	18445.1	0.98321	18466.3	1.00042	18445.1	0.99328	18445.1	0.99787
	18448.2	0.99714	18448.2	0.9728	18448.2	0.98267	18469	1.00052	18448.2	0.99293	18448.2	0.99806
	18450.9	0.99673	18450.9	0.97227	18450.9	0.98221	18472.1	1.00102	18450.9	0.99264	18450.9	0.99823
	18453.7	0.99629	18453.7	0.97171	18453.7	0.98173	18474.8	1.00107	18453.7	0.99233	18453.7	0.99897
	18457	0.99564	18457	0.97106	18457	0.98116	18477.8	1.00119	18457	0.99196	18457	0.99885
	18460	0.99513	18460	0.97046	18460	0.98065	18480.6	1.00133	18460	0.99163	18460	0.99931
	18462.8	0.99452	18462.8	0.9699	18462.8	0.98016	18483.6	1.00141	18462.8	0.99132	18462.8	1.00014
	18465.6	0.99415	18465.6	0.96934	18465.6	0.97968	18486.4	1.00124	18465.6	0.991	18465.6	1.00078
	18468.6	0.9941	18468.6	0.96875	18468.6	0.97917	18489.6	1.00129	18468.6	0.99067	18468.6	1.00018
	18472	0.9945	18472	0.96809	18472	0.9786	18492.8	1.00129	18472	0.9903	18472	1.00111
	18475	0.99547	18475	0.96749	18475	0.97809	18495.8	1.00116	18475	0.98997	18475	1.00085
	18478	0.99677	18478	0.9669	18478	0.97757	18498.5	1.00087	18478	0.98964	18478	1.00134
	18481	0.99831	18481	0.96631	18481	0.97706	18502	1.00085	18481	0.98931	18481	1.00137
	18483.8	0.99978	18483.8	0.96574	18483.8	0.97657	18504.8	1.00059	18483.8	0.989	18483.8	1.00118
	18486.6	1.00125	18486.6	0.96518	18486.6	0.97609	18507.5	1.00035	18486.6	0.98868	18486.6	1.00116
	18490	1.003	18490	0.96452	18490	0.97552	18510.6	1.00013	18490	0.98831	18490	1.00097
	18493	1.00433	18493	0.96393	18493	0.975	18513.5	0.9999	18493	0.98798	18493	1.00063
	18495.6	1.00528	18495.6	0.9634	18495.6	0.97455	18516.5	0.99979	18495.6	0.98769	18495.6	1.00019
	18498.8	1.00611	18498.8	0.96277	18498.8	0.974	18520	0.9999	18498.8	0.98734	18498.8	0.99994
	18502	1.00667	18502	0.96214	18502	0.97346	18522.7	0.9998	18502	0.98699	18502	0.99925
	18505	1.00657	18505	0.96154	18505	0.97295	18526	0.99982	18505	0.98665	18505	0.99921
	18508.1	1.00595	18508.1	0.96092	18508.1	0.9724	18528.7	0.99968	18508.1	0.9863	18508.1	0.99917
	18511.2	1.00508	18511.2	0.96032	18511.2	0.97189	18531.7	0.99968	18511.2	0.98597	18511.2	0.9984
	18513.8	1.00389	18513.8	0.95979	18513.8	0.97143	18535.1	0.99986	18513.8	0.98567	18513.8	0.99867
	18517	1.00259	18517	0.95916	18517	0.97089	18538.1	0.99993	18517	0.98532	18517	0.99781
	18520.5	1.00162	18520.5	0.95846	18520.5	0.97029	18540.9	0.99992	18520.5	0.98493	18520.5	0.99815
	18523.5	1.00092	18523.5	0.95787	18523.5	0.96977	18543.6	1.00005	18523.5	0.9846	18523.5	0.99746
	18526.2	1.0006	18526.2	0.95733	18526.2	0.96931	18547	1.00053	18526.2	0.9843	18526.2	0.99744
	18529.4	1.00018	18529.4	0.9567	18529.4	0.96877	18550.2	1.0006	18529.4	0.98395	18529.4	0.99796
	18532.2	0.99948	18532.2	0.95614	18532.2	0.96828	18553.4	1.00053	18532.2	0.98364	18532.2	0.99783
	18535.7	0.99885	18535.7	0.95544	18535.7	0.96768	18556.7	1.00075	18535.7	0.98325	18535.7	0.99803
	18538.4	0.99847	18538.4	0.95491	18538.4	0.96722	18559.4	1.00077	18538.4	0.98295	18538.4	0.99781
	18541.4	0.99821	18541.4	0.95431	18541.4	0.9667	18562.8	1.00128	18541.4	0.98262	18541.4	0.99782
	18544.5	0.99826	18544.5	0.95371	18544.5	0.96619	18566	1.00137	18544.5	0.98228	18544.5	0.9982
	18547.5	0.99829	18547.5	0.95311	18547.5	0.96567	18568.8	1.00132	18547.5	0.98195	18547.5	0.99864
	18550.7	0.99842	18550.7	0.95248	18550.7	0.96512	18571.4	1.00113	18550.7	0.9816	18550.7	0.9982
	18553.9	0.99857	18553.9	0.95185	18553.9	0.96458	18574.7	1.00126	18553.9	0.98125	18553.9	0.99895
	18556.9	0.99935	18556.9	0.95125	18556.9	0.96406	18577.8	1.00115	18556.9	0.98091	18556.9	0.99898
	18559.9	0.99995	18559.9	0.95065	18559.9	0.96354	18580.9	1.00135	18559.9	0.98058	18559.9	0.99891
	18562.6	1.00062	18562.6	0.95012	18562.6	0.96308	18583.8	1.00105	18562.6	0.98028	18562.6	0.99884
	18566	1.00168	18566	0.94945	18566	0.96251	18586.5	1.00091	18566	0.97991	18566	0.99915
	18568.6	1.00251	18568.6	0.94892	18568.6	0.96204	18589.7	1.00073	18568.6	0.97961	18568.6	0.99904
	18571.5	1.00331	18571.5	0.94835	18571.5	0.96156	18593.1	1.0007	18571.5	0.97929	18571.5	0.9991
	18574.5	1.00397	18574.5	0.94775	18574.5	0.96104	18596.1	1.00027	18574.5	0.97896	18574.5	0.99912
	18577.4	1.00427	18577.4	0.94718	18577.4	0.96055	18599.7	0.99998	18577.4	0.97864	18577.4	0.99885
	18580.6	1.00437	18580.6	0.94655	18580.6	0.96	18603.7	1.00009	18580.6	0.97829	18580.6	0.99852
	18583.6	1.00416	18583.6	0.94595	18583.6	0.95948	18607.8	0.99984	18583.6	0.97795	18583.6	0.99817
	18586.5	1.00398	18586.5	0.94538	18586.5	0.95899	18611.8	0.99982	18586.5	0.97764	18586.5	0.99785
	18589	1.00395	18589	0.94488	18589	0.95856	18615.5	0.99964	18589	0.97736	18589	0.99756
	18592.4	1.004	18592.4	0.94421	18592.4	0.95798	18619.3	0.99961	18592.4	0.97698	18592.4	0.99718
	18595.1	1.004	18595.1	0.94368	18595.1	0.95752	18623	0.99947	18595.1	0.97668	18595.1	0.99687
	18598.8	1.00407	18598.8	0.94294	18598.8	0.95688	18627.2	0.99968	18598.8	0.97627	18598.8	0.99645
	18603.2	1.00394	18603.2	0.94207	18603.2	0.95613	18630.8	0.9996	18603.2	0.97579	18603.2	0.99595
	18606.9	1.00375	18606.9	0.94133	18606.9	0.9555	18634.7	0.99966	18606.9	0.97538	18606.9	0.99553
	18611.1	1.00332	18611.1	0.9405	18611.1	0.95477	18638.9	0.9999	18611.1	0.97491	18611.1	0.99505
	18615.2	1.00314	18615.2	0.93969	18615.2	0.95408	18642.8	0.99999	18615.2	0.97446	18615.2	0.99459
	18618.7	1.00249	18618.7	0.93899	18618.7	0.95347	18646.7	1.00005	18618.7	0.97407	18618.7	0.99419
	18622.9	1.00179	18622.9	0.93815	18622.9	0.95275	18650.6	1.00019	18622.9	0.9736	18622.9	0.99371
	18627.3	1.00064	18627.3	0.93728	18627.3	0.95199	18654.8	1.00043	18627.3	0.97312	18627.3	0.99321
	18630.9	1.00006	18630.9	0.93657	18630.9	0.95139	18658.6	1.00039	18630.9	0.97272	18630.9	0.99281
	18635	0.99967	18635	0.93577	18635	0.95069	18662.7	1.00036	18635	0.97227	18635	0.99235
	18639.2	0.99972	18639.2	0.93493	18639.2	0.94996	18666.4	1.00023	18639.2	0.9718	18639.2	0.99187
	18643.4	1.00014	18643.4	0.93409	18643.4	0.94924	18671.2	1.00044	18643.4	0.97134	18643.4	0.99139
	18647.2	1.00053	18647.2	0.93335	18647.2	0.9486	18675.1	1.00037	18647.2	0.97092	18647.2	0.99096
	18651.6	1.00114	18651.6	0.93247	18651.6	0.94785	18679	1.00012	18651.6	0.97044	18651.6	0.99046
	18655.5	1.0014	18655.5	0.9317	18655.5	0.94718	18682.9	0.99995	18655.5	0.97	18655.5	0.99002
	18658.7	1.00167	18658.7	0.93106	18658.7	0.94663	18687	0.99978	18658.7	0.96965	18658.7	0.98966
	18663.4	1.0019	18663.4	0.93012	18663.4	0.94581	18691.3	0.99972	18663.4	0.96912	18663.4	0.98912
	18667.5	1.00216	18667.5	0.92931	18667.5	0.94511	18695.2	0.9995	18667.5	0.96867	18667.5	0.98865
	18671.4	1.00226	18671.4	0.92853	18671.4	0.94444	18699.4	0.99938	18671.4	0.96824	18671.4	0.98821
	18675.7	1.00274	18675.7	0.92769	18675.7	0.94372	18703.2	0.99917	18675.7	0.96777	18675.7	0.98773
	18680.1	1.00325	18680.1	0.92681	18680.1	0.94296	18707.8	0.99931	18680.1	0.96728	18680.1	0.98722
	18684	1.00354	18684	0.92604	18684	0.94229	18712.2	0.99937	18684	0.96684	18684	0.98678
	18688.1	1.0034	18688.1	0.92523	18688.1	0.94159	18715.8	0.99911	18688.1	0.96639	18688.1	0.98632
	18692.2	1.00321	18692.2	0.92442	18692.2	0.94089	18720.1	0.99921	18692.2	0.96594	18692.2	0.98585
	18696.1	1.00303	18696.1	0.92364	18696.1	0.94022	18723.7	0.99908	18696.1	0.96551	18696.1	0.98541
	18699.9	1.00268	18699.9	0.9229	18699.9	0.93957	18727.8	0.99915	18699.9	0.96509	18699.9	0.98498
	18704.3	1.00256	18704.3	0.92202	18704.3	0.93882	18732.1	0.99932	18704.3	0.9646	18704.3	0.98448
	18708.4	1.00246	18708.4	0.9212	18708.4	0.93811	18735.7	0.99918	18708.4	0.96415	18708.4	0.98401
	18712.3	1.00253	18712.3	0.92043	18712.3	0.93744	18740.1	0.9994	18712.3	0.96371	18712.3	0.98357
	18716.3	1.00232	18716.3	0.91965	18716.3	0.93677	18743.9	0.99958	18716.3	0.96328	18716.3	0.98312
	18720.2	1.00222	18720.2	0.91887	18720.2	0.9361	18747.5	0.99935	18720.2	0.96284	18720.2	0.98268
	18723.9	1.00177	18723.9	0.91812	18723.9	0.93545	18752	0.99962	18723.9	0.96243	18723.9	0.98225
	18727.7	1.0015	18727.7	0.91738	18727.7	0.93481	18755.7	0.99969	18727.7	0.96201	18727.7	0.98182
	18732.2	1.00113	18732.2	0.91649	18732.2	0.93405	18759.5	0.99962	18732.2	0.96152	18732.2	0.98132
	18735.2	1.00095	18735.2	0.91588	18735.2	0.93352	18763.3	0.99963	18735.2	0.96118	18735.2	0.98097
	18740	1.00106	18740	0.91493	18740	0.9327	18766.9	0.99965	18740	0.96065	18740	0.98043
	18743.6	1.00108	18743.6	0.91422	18743.6	0.93208	18771.2	0.99956	18743.6	0.96025	18743.6	0.98002
	18747.4	1.00123	18747.4	0.91347	18747.4	0.93144	18775.2	0.99961	18747.4	0.95983	18747.4	0.97959
	18751.5	1.00113	18751.5	0.91266	18751.5	0.93073	18779.1	0.99956	18751.5	0.95938	18751.5	0.97912
	18755.5	1.00112	18755.5	0.91187	18755.5	0.93006	18782.5	0.99921	18755.5	0.95894	18755.5	0.97868
	18759.4	1.00103	18759.4	0.91109	18759.4	0.92938	18786.5	0.99924	18759.4	0.9585	18759.4	0.97823
	18762.8	1.00121	18762.8	0.91041	18762.8	0.92879	18790.3	0.99909	18762.8	0.95812	18762.8	0.97784
	18767.1	1.00149	18767.1	0.90956	18767.1	0.92806	18795.5	0.99874	18767.1	0.95765	18767.1	0.97735
	18771.1	1.00177	18771.1	0.90877	18771.1	0.92738	18801	0.99854	18771.1	0.95721	18771.1	0.9769
	18775.2	1.00213	18775.2	0.90796	18775.2	0.92667	18806.2	0.99859	18775.2	0.95676	18775.2	0.97643
	18779.3	1.00245	18779.3	0.90714	18779.3	0.92597	18811.3	0.9984	18779.3	0.9563	18779.3	0.97597
	18783.1	1.00277	18783.1	0.90639	18783.1	0.92532	18816	0.99808	18783.1	0.95588	18783.1	0.97554
	18787.1	1.00279	18787.1	0.9056	18787.1	0.92464	18821.2	0.99802	18787.1	0.95544	18787.1	0.97509
	18791	1.00293	18791	0.90482	18791	0.92396	18826.5	0.99805	18791	0.955	18791	0.97464
	18794.7	1.00292	18794.7	0.9041	18794.7	0.92334	18830.7	0.99765	18794.7	0.9546	18794.7	0.97423
							18835.9	0.99771
							18841.8	0.9981

## Sheet: Figure 3b
		ZrO2		UiO-67		ZW-UiO-67		ZW-UiO-67·TFSA		agZW-UiO-67·TFSA		agrZW-UiO-67·TFSA
	Energy (eV)	Normalized μ (E)	Energy (eV)	Normalized μ (E)	Energy (eV)	Normalized μ (E)	Energy (eV)	Normalized μ (E)	Energy (eV)	Normalized μ (E)	Energy (eV)	Normalized μ (E)
	17801.7	0.00194	17801.7	0.00508	17801.7	0.00684	17787.4	0.00864	17801.7	0.0075	17801.7	0.00745
	17805.3	0.00181	17805.3	0.00463	17805.3	0.00639	17790.5	0.00748	17805.3	0.00718	17805.3	0.00712
	17809.4	0.00168	17809.4	0.00477	17809.4	0.0062	17794.8	0.00672	17809.4	0.00678	17809.4	0.00677
	17812.7	0.00159	17812.7	0.00459	17812.7	0.00597	17799.1	0.00598	17812.7	0.00643	17812.7	0.0064
	17817.5	0.00144	17817.5	0.00408	17817.5	0.0054	17802.2	0.00643	17817.5	0.00599	17817.5	0.00595
	17821.2	0.00133	17821.2	0.00353	17821.2	0.00512	17807	0.00582	17821.2	0.00567	17821.2	0.00563
	17824.5	0.00123	17824.5	0.00318	17824.5	0.00483	17810.2	0.00628	17824.5	0.00529	17824.5	0.0053
	17829.1	0.00111	17829.1	0.00277	17829.1	0.00444	17814.9	0.00453	17829.1	0.00488	17829.1	0.00484
	17833.1	0.000999918	17833.1	0.00279	17833.1	0.004	17818.6	0.00448	17833.1	0.00448	17833.1	0.00445
	17836.2	0.000892326	17836.2	0.00308	17836.2	0.00375	17822	0.00411	17836.2	0.00425	17836.2	0.00421
	17841	0.000755887	17841	0.00269	17841	0.00329	17827.1	0.0047	17841	0.00376	17841	0.00381
	17844.9	0.000662384	17844.9	0.00197	17844.9	0.00311	17830.5	0.00458	17844.9	0.00345	17844.9	0.00344
	17848.6	0.000571554	17848.6	0.00144	17848.6	0.00273	17835.2	0.00443	17848.6	0.00316	17848.6	0.00313
	17852.7	0.000457964	17852.7	0.0022	17852.7	0.00254	17839	0.00384	17852.7	0.00271	17852.7	0.00278
	17855.8	0.000380497	17855.8	0.0017	17855.8	0.0022	17843.1	0.00314	17855.8	0.00244	17855.8	0.00249
	17860.3	0.000265232	17860.3	0.00155	17860.3	0.00158	17846.3	0.00275	17860.3	0.00218	17860.3	0.00209
	17864.2	0.00017205	17864.2	0.00144	17864.2	0.00156	17851.3	0.00253	17864.2	0.00179	17864.2	0.00178
	17867.5	0.0001021	17867.5	0.000962783	17867.5	0.00131	17855	0.00189	17867.5	0.00154	17867.5	0.00159
	17871.8	2.39587e-05	17871.8	0.000443964	17871.8	0.00115	17859.1	0.00189	17871.8	0.00127	17871.8	0.00123
	17875.7	-7.17229e-05	17875.7	0.00016691	17875.7	0.000693628	17863.3	0.00245	17875.7	0.000964946	17875.7	0.000899026
	17879.9	-0.00014842	17879.9	0.000299574	17879.9	0.000392043	17866.9	0.00171	17879.9	0.000524775	17879.9	0.000632506
	17883.8	-0.000205609	17883.8	-0.00032521	17883.8	0.000106239	17871.2	0.000745832	17883.8	0.000343806	17883.8	0.000322684
	17887.7	-0.000269893	17887.7	-0.000147143	17887.7	0.000136201	17874.2	0.000100431	17887.7	9.06201e-05	17887.7	3.21791e-05
	17891.8	-0.000334608	17891.8	8.87818e-05	17891.8	-0.000416286	17879.2	-0.00044552	17891.8	-0.000123848	17891.8	-0.000230036
	17894.9	-0.00036842	17894.9	-8.08461e-05	17894.9	-0.000498854	17882.9	0.000257802	17894.9	-0.000315458	17894.9	-0.000386288
	17899.6	-0.000407734	17899.6	-0.000366406	17899.6	-0.000646249	17886.7	-9.46912e-05	17899.6	-0.000590546	17899.6	-0.00057912
	17903.5	-0.000430781	17903.5	-0.000314156	17903.5	-0.000756408	17890.1	-0.000733677	17903.5	-0.000802422	17903.5	-0.000817174
	17907.8	-0.000451739	17907.8	-0.0011	17907.8	-0.000986059	17894.5	-0.000827245	17907.8	-0.000981074	17907.8	-0.000936234
	17911.6	-0.000438541	17911.6	-0.00125	17911.6	-0.0013	17898.2	-0.000761722	17911.6	-0.00116	17911.6	-0.00112
	17915.8	-0.000434572	17915.8	-0.00127	17915.8	-0.00129	17901.6	-0.000974288	17915.8	-0.00141	17915.8	-0.00128
	17919	-0.000415622	17919	-0.00129	17919	-0.00144	17905.9	-0.00175	17919	-0.00141	17919	-0.00132
	17924.1	-0.000350243	17924.1	-0.00158	17924.1	-0.00158	17910.1	-0.00102	17924.1	-0.00139	17924.1	-0.00142
	17927.9	-0.000278409	17927.9	-0.00116	17927.9	-0.0014	17913.8	-0.0013	17927.9	-0.00149	17927.9	-0.00148
	17931.6	-0.000178523	17931.6	-0.00051585	17931.6	-0.00118	17917.9	-0.00066768	17931.6	-0.00137	17931.6	-0.00136
	17936	-1.04339e-05	17936	-0.000891926	17936	-0.00121	17921.7	-0.000529914	17936	-0.00125	17936	-0.0013
	17940	0.000176574	17940	-0.000512248	17940	-0.00117	17925.9	-0.000632565	17940	-0.00107	17940	-0.00112
	17943.2	0.000366746	17943.2	-0.000275127	17943.2	-0.000934945	17929.8	-0.00156	17943.2	-0.000980127	17943.2	-0.000997167
	17948.3	0.000722624	17948.3	-0.000113412	17948.3	-0.000575422	17934.2	-0.000668671	17948.3	-0.000651811	17948.3	-0.000489591
	17952.5	0.0011	17952.5	0.000706769	17952.5	5.87992e-05	17938.1	-0.00138	17952.5	-1.10514e-05	17952.5	-5.64082e-06
	17956.3	0.00159	17956.3	0.000852427	17956.3	0.000583806	17942.2	-0.000494296	17956.3	0.000611283	17956.3	0.00056424
	17960.2	0.00219	17960.2	0.00214	17960.2	0.00142	17945.8	-0.000861682	17960.2	0.00136	17960.2	0.00143
	17964.6	0.00303	17964.6	0.00278	17964.6	0.00283	17950.4	2.36468e-05	17964.6	0.00256	17964.6	0.0025
	17968.2	0.00388	17968.2	0.00402	17968.2	0.00374	17954.3	0.00114	17968.2	0.00403	17968.2	0.00389
	17971.9	0.00512	17971.9	0.00554	17971.9	0.00609	17957.8	0.00163	17971.9	0.00615	17971.9	0.00612
	17976.6	0.00717	17976.6	0.0074	17976.6	0.00912	17962.6	0.00184	17976.6	0.00936	17976.6	0.00918
	17977.2	0.00747	17977.2	0.00784	17977.2	0.00956	17965.6	0.0032	17977.2	0.00983	17977.2	0.00967
	17978.2	0.00806	17978.2	0.00851	17978.2	0.01037	17966.9	0.00384	17978.2	0.01062	17978.2	0.01053
	17979.3	0.00888	17979.3	0.0093	17979.3	0.01151	17968.8	0.00428	17979.3	0.01159	17979.3	0.01161
	17980.2	0.00971	17980.2	0.00997	17980.2	0.01229	17971	0.00496	17980.2	0.01255	17980.2	0.01246
	17981.1	0.01051	17981.1	0.01064	17981.1	0.01303	17974	0.00713	17981.1	0.01355	17981.1	0.0133
	17982.3	0.01152	17982.3	0.0116	17982.3	0.01409	17976	0.00815	17982.3	0.01458	17982.3	0.01429
	17983.2	0.01243	17983.2	0.01261	17983.2	0.01542	17978.4	0.00974	17983.2	0.01579	17983.2	0.01575
	17984.1	0.01335	17984.1	0.01372	17984.1	0.01684	17978.7	0.01003	17984.1	0.01724	17984.1	0.01732
	17985.1	0.0144	17985.1	0.01496	17985.1	0.01824	17979.7	0.01064	17985.1	0.01892	17985.1	0.01899
	17985.9	0.01552	17985.9	0.01612	17985.9	0.01967	17980.8	0.01172	17985.9	0.02042	17985.9	0.02052
	17986.8	0.01721	17986.8	0.01772	17986.8	0.02169	17982	0.01326	17986.8	0.02281	17986.8	0.02253
	17987.9	0.01967	17987.9	0.01956	17987.9	0.02434	17983.1	0.01434	17987.9	0.02583	17987.9	0.02507
	17988.9	0.02223	17988.9	0.02171	17988.9	0.02694	17984.1	0.01582	17988.9	0.02797	17988.9	0.02753
	17989.8	0.02507	17989.8	0.02424	17989.8	0.02984	17985.5	0.0178	17989.8	0.03093	17989.8	0.03094
	17990.8	0.0286	17990.8	0.02734	17990.8	0.03306	17986.6	0.01988	17990.8	0.03485	17990.8	0.03491
	17992	0.03415	17992	0.03297	17992	0.03811	17987.9	0.02258	17992	0.04056	17992	0.0403
	17992.8	0.03879	17992.8	0.03721	17992.8	0.04281	17989.1	0.02558	17992.8	0.04446	17992.8	0.0448
	17993.8	0.04696	17993.8	0.04386	17993.8	0.05031	17990.2	0.0284	17993.8	0.05245	17993.8	0.05222
	17994.9	0.0632	17994.9	0.05334	17994.9	0.06134	17991.5	0.03353	17994.9	0.0639	17994.9	0.06229
	17995.8	0.0841	17995.8	0.06287	17995.8	0.07229	17992.7	0.04008	17995.8	0.07409	17995.8	0.07258
	17996.8	0.10588	17996.8	0.0746	17996.8	0.0846	17994	0.04671	17996.8	0.08599	17996.8	0.0863
	17997.9	0.12999	17997.9	0.09237	17997.9	0.10114	17995.3	0.05746	17997.9	0.10487	17997.9	0.10633
	17998.8	0.15097	17998.8	0.10965	17998.8	0.11881	17996.4	0.06969	17998.8	0.12292	17998.8	0.12283
	17999.8	0.17172	17999.8	0.12851	17999.8	0.13705	17997.5	0.08521	17999.8	0.14081	17999.8	0.14325
	18000.7	0.19455	18000.7	0.15368	18000.7	0.16041	17998.8	0.11028	18000.7	0.16961	18000.7	0.16965
	18001.7	0.21972	18001.7	0.18023	18001.7	0.18995	17999.9	0.13376	18001.7	0.19882	18001.7	0.19786
	18002.6	0.25404	18002.6	0.20844	18002.6	0.22227	18001.1	0.16176	18002.6	0.2313	18002.6	0.22755
	18003.6	0.30241	18003.6	0.24139	18003.6	0.25294	18002.4	0.20161	18003.6	0.26872	18003.6	0.26072
	18004.7	0.37742	18004.7	0.29623	18004.7	0.3072	18003.6	0.23812	18004.7	0.31705	18004.7	0.31385
	18005.5	0.44191	18005.5	0.32996	18005.5	0.35377	18004.8	0.2794	18005.5	0.35837	18005.5	0.35427
	18006.4	0.53868	18006.4	0.38573	18006.4	0.40692	18005.9	0.3407	18006.4	0.41343	18006.4	0.41441
	18007.5	0.66264	18007.5	0.4636	18007.5	0.49002	18007.1	0.41859	18007.5	0.50396	18007.5	0.4932
	18008.5	0.78273	18008.5	0.53552	18008.5	0.5769	18008.2	0.50121	18008.5	0.57971	18008.5	0.56482
	18009.4	0.91505	18009.4	0.6135	18009.4	0.65262	18009.5	0.61721	18009.4	0.65044	18009.4	0.64186
	18010.4	1.06857	18010.4	0.70176	18010.4	0.72224	18010.6	0.76083	18010.4	0.73714	18010.4	0.72779
	18011.3	1.25821	18011.3	0.82738	18011.3	0.8286	18011.6	0.86989	18011.3	0.84071	18011.3	0.83169
	18012.1	1.40922	18012.1	0.9226	18012.1	0.92583	18012.7	1.00464	18012.1	0.92991	18012.1	0.90993
	18013.2	1.58727	18013.2	1.03943	18013.2	1.05116	18013.9	1.12396	18013.2	1.04974	18013.2	1.03464
	18014.1	1.68902	18014.1	1.13002	18014.1	1.14236	18015	1.25133	18014.1	1.13325	18014.1	1.12516
	18014.9	1.73516	18014.9	1.20144	18014.9	1.20719	18016.3	1.33484	18014.9	1.19452	18014.9	1.18751
	18016	1.76046	18016	1.2925	18016	1.28798	18017.4	1.3809	18016	1.27152	18016	1.26481
	18016.8	1.75683	18016.8	1.34462	18016.8	1.32878	18018.7	1.41768	18016.8	1.31743	18016.8	1.31162
	18017.9	1.72791	18017.9	1.41058	18017.9	1.3779	18019.8	1.42326	18017.9	1.35828	18017.9	1.358
	18019.1	1.67296	18019.1	1.44143	18019.1	1.40581	18021.1	1.414	18019.1	1.38256	18019.1	1.37907
	18020	1.61004	18020	1.452	18020	1.41563	18022.2	1.38724	18020	1.38877	18020	1.3859
	18021	1.55117	18021	1.45131	18021	1.41449	18023.4	1.35099	18021	1.38571	18021	1.38432
	18022.1	1.49577	18022.1	1.43527	18022.1	1.39911	18024.5	1.31225	18022.1	1.37248	18022.1	1.37227
	18023	1.45854	18023	1.41081	18023	1.37964	18025.8	1.27424	18023	1.35132	18023	1.35221
	18024	1.42651	18024	1.3792	18024	1.35141	18026.8	1.24582	18024	1.32212	18024	1.31976
	18024.9	1.39553	18024.9	1.34483	18024.9	1.31932	18028	1.20659	18024.9	1.29263	18024.9	1.29218
	18026.2	1.34822	18026.2	1.29507	18026.2	1.27532	18029.1	1.16996	18026.2	1.25202	18026.2	1.25328
	18027	1.30989	18027	1.26577	18027	1.24788	18030.2	1.13739	18027	1.22792	18027	1.22891
	18027.9	1.25431	18027.9	1.2336	18027.9	1.21718	18031.5	1.10047	18027.9	1.20138	18027.9	1.20171
	18029	1.18769	18029	1.2015	18029	1.18842	18032.5	1.08199	18029	1.17467	18029	1.17519
	18030	1.13886	18030	1.16584	18030	1.15867	18033.9	1.05824	18030	1.14888	18030	1.14443
	18030.9	1.09968	18030.9	1.13679	18030.9	1.13189	18035	1.04462	18030.9	1.12189	18030.9	1.11978
	18032	1.06486	18032	1.10575	18032	1.10342	18036.1	1.03366	18032	1.09354	18032	1.09335
	18033	1.0416	18033	1.08217	18033	1.07406	18037.2	1.02324	18033	1.07367	18033	1.0731
	18034.1	1.01899	18034.1	1.05864	18034.1	1.05197	18038.3	1.01156	18034.1	1.05385	18034.1	1.05273
	18034.9	1.00363	18034.9	1.04432	18034.9	1.04114	18039.4	0.99988	18034.9	1.04157	18034.9	1.04016
	18036.2	0.98155	18036.2	1.02709	18036.2	1.02184	18040.7	0.98416	18036.2	1.02784	18036.2	1.02636
	18037.1	0.96908	18037.1	1.01494	18037.1	1.0117	18041.8	0.9682	18037.1	1.0175	18037.1	1.01516
	18038.1	0.95813	18038.1	1.0031	18038.1	1.00202	18042.8	0.95602	18038.1	1.00658	18038.1	1.00403
	18039	0.94756	18039	0.99102	18039	0.99098	18043.7	0.94798	18039	0.99409	18039	0.99327
	18040.1	0.93553	18040.1	0.97723	18040.1	0.97695	18044.5	0.93735	18040.1	0.97954	18040.1	0.98101
	18040.9	0.92694	18040.9	0.96945	18040.9	0.96886	18045.5	0.93031	18040.9	0.97084	18040.9	0.97246
	18042	0.9142	18042	0.95304	18042	0.95757	18046.7	0.92119	18042	0.95624	18042	0.95889
	18043	0.90328	18043	0.94521	18043	0.94804	18047.9	0.91719	18043	0.94744	18043	0.95044
	18043.9	0.89337	18043.9	0.93662	18043.9	0.94014	18048.7	0.91403	18043.9	0.93938	18043.9	0.94211
	18044.9	0.88653	18044.9	0.9275	18044.9	0.93392	18049.6	0.91236	18044.9	0.93196	18044.9	0.93463
	18046	0.88234	18046	0.91746	18046	0.92741	18050.7	0.91376	18046	0.92392	18046	0.92683
	18047	0.88097	18047	0.91364	18047	0.92368	18051.7	0.91643	18047	0.92076	18047	0.92307
	18048.1	0.88064	18048.1	0.90919	18048.1	0.92043	18052.5	0.92076	18048.1	0.91709	18048.1	0.91938
	18049.2	0.88092	18049.2	0.90933	18049.2	0.92074	18053.7	0.92977	18049.2	0.91779	18049.2	0.91989
	18050.1	0.88148	18050.1	0.90944	18050.1	0.92152	18054.7	0.93804	18050.1	0.91839	18050.1	0.92034
	18051.2	0.88299	18051.2	0.91334	18051.2	0.92539	18055.5	0.94494	18051.2	0.92341	18051.2	0.92452
	18052.2	0.88576	18052.2	0.91708	18052.2	0.92973	18056.8	0.95542	18052.2	0.92771	18052.2	0.92902
	18053.3	0.89097	18053.3	0.92373	18053.3	0.9373	18057.7	0.96578	18053.3	0.93577	18053.3	0.93658
	18054.3	0.89697	18054.3	0.92943	18054.3	0.94414	18058.5	0.97336	18054.3	0.94268	18054.3	0.94327
	18055.2	0.90359	18055.2	0.93719	18055.2	0.95239	18059.6	0.98434	18055.2	0.95122	18055.2	0.95107
	18056.3	0.91201	18056.3	0.94625	18056.3	0.96233	18060.7	0.99493	18056.3	0.96117	18056.3	0.96047
	18057.1	0.91849	18057.1	0.95467	18057.1	0.96913	18061.7	1.00376	18057.1	0.96915	18057.1	0.96856
	18058.2	0.92867	18058.2	0.96632	18058.2	0.97864	18062.6	1.014	18058.2	0.98031	18058.2	0.97954
	18059.2	0.93966	18059.2	0.97561	18059.2	0.98703	18063.8	1.0234	18059.2	0.98934	18059.2	0.98719
	18060.3	0.95669	18060.3	0.98648	18060.3	0.99697	18064.7	1.03134	18060.3	0.99988	18060.3	0.99611
	18061.3	0.97394	18061.3	0.99597	18061.3	1.00557	18065.8	1.04152	18061.3	1.01007	18061.3	1.00607
	18062.2	0.99198	18062.2	1.00546	18062.2	1.0142	18066.8	1.0483	18062.2	1.01977	18062.2	1.0152
	18063.3	1.01389	18063.3	1.0163	18063.3	1.02418	18067.7	1.05802	18063.3	1.02821	18063.3	1.02093
	18064.3	1.03207	18064.3	1.02558	18064.3	1.03272	18068.5	1.06344	18064.3	1.03544	18064.3	1.02583
	18065.2	1.04978	18065.2	1.03538	18065.2	1.04098	18069.7	1.0709	18065.2	1.04319	18065.2	1.03075
	18066.5	1.0731	18066.5	1.04838	18066.5	1.0518	18070.6	1.07745	18066.5	1.05354	18066.5	1.04923
	18067.5	1.09134	18067.5	1.05715	18067.5	1.06032	18071.6	1.08372	18067.5	1.06077	18067.5	1.05707
	18068.3	1.10777	18068.3	1.06446	18068.3	1.0675	18072.5	1.08932	18068.3	1.0668	18068.3	1.06362
	18069.2	1.1258	18069.2	1.07257	18069.2	1.07499	18073.5	1.09472	18069.2	1.07342	18069.2	1.07052
	18070.3	1.14268	18070.3	1.08186	18070.3	1.08306	18074.6	1.09932	18070.3	1.08101	18070.3	1.07857
	18071.4	1.15586	18071.4	1.09018	18071.4	1.09059	18075.5	1.10124	18071.4	1.08784	18071.4	1.08478
	18072.2	1.16325	18072.2	1.09602	18072.2	1.09582	18076.7	1.10326	18072.2	1.09264	18072.2	1.08923
	18073.3	1.17087	18073.3	1.10144	18073.3	1.10116	18077.8	1.10367	18073.3	1.09649	18073.3	1.09382
	18074.5	1.17607	18074.5	1.10587	18074.5	1.10572	18078.7	1.10253	18074.5	1.10034	18074.5	1.09767
	18075.4	1.17854	18075.4	1.10756	18075.4	1.10733	18079.7	1.10066	18075.4	1.10159	18075.4	1.09933
	18076.4	1.17887	18076.4	1.10924	18076.4	1.10848	18080.8	1.09753	18076.4	1.10285	18076.4	1.101
	18077.5	1.17484	18077.5	1.10946	18077.5	1.10867	18081.8	1.09368	18077.5	1.10251	18077.5	1.10087
	18078.6	1.16734	18078.6	1.10968	18078.6	1.10839	18082.7	1.08843	18078.6	1.10218	18078.6	1.10036
	18079.6	1.1592	18079.6	1.10739	18079.6	1.10606	18083.8	1.084	18079.6	1.09977	18079.6	1.09799
	18080.7	1.14796	18080.7	1.10471	18080.7	1.10284	18084.8	1.07762	18080.7	1.09696	18080.7	1.09501
	18081.6	1.13839	18081.6	1.10023	18081.6	1.09916	18085.7	1.07118	18081.6	1.09221	18081.6	1.09138
	18082.6	1.12843	18082.6	1.09574	18082.6	1.09502	18086.9	1.06675	18082.6	1.08745	18082.6	1.08775
	18083.7	1.11557	18083.7	1.08973	18083.7	1.08892	18087.8	1.06023	18083.7	1.08185	18083.7	1.08214
	18084.8	1.10057	18084.8	1.08362	18084.8	1.08232	18088.8	1.05469	18084.8	1.0762	18084.8	1.07639
	18085.8	1.08824	18085.8	1.07794	18085.8	1.07646	18089.9	1.04833	18085.8	1.07106	18085.8	1.07077
	18086.7	1.07776	18086.7	1.07227	18086.7	1.07057	18091	1.04323	18086.7	1.06592	18086.7	1.06524
	18087.8	1.06761	18087.8	1.06564	18087.8	1.063	18092	1.03907	18087.8	1.05932	18087.8	1.05929
	18088.8	1.06054	18088.8	1.05995	18088.8	1.05626	18093.1	1.03207	18088.8	1.05367	18088.8	1.05419
	18089.8	1.05448	18089.8	1.05336	18089.8	1.05082	18094	1.02833	18089.8	1.04881	18089.8	1.04874
	18090.9	1.04809	18090.9	1.04545	18090.9	1.04476	18095	1.02424	18090.9	1.04314	18090.9	1.04257
	18092	1.04156	18092	1.03983	18092	1.03877	18095.8	1.02054	18092	1.03801	18092	1.03752
	18093	1.03531	18093	1.03502	18093	1.03366	18096.9	1.01719	18093	1.03362	18093	1.03319
	18093.9	1.02888	18093.9	1.02977	18093.9	1.02861	18097.9	1.01401	18093.9	1.02894	18093.9	1.02889
	18095	1.02187	18095	1.02354	18095	1.02275	18098.7	1.01147	18095	1.02341	18095	1.02387
	18096.1	1.01532	18096.1	1.01897	18096.1	1.01808	18100	1.00754	18096.1	1.01914	18096.1	1.01936
	18096.9	1.01127	18096.9	1.01571	18096.9	1.01489	18100.9	1.00555	18096.9	1.01608	18096.9	1.01615
	18097.9	1.00704	18097.9	1.01202	18097.9	1.01168	18101.9	1.00388	18097.9	1.01305	18097.9	1.01313
	18099	1.00288	18099	1.00776	18099	1.00829	18103	1.00145	18099	1.00952	18099	1.00962
	18099.8	1.00009	18099.8	1.00511	18099.8	1.00602	18104.1	0.99923	18099.8	1.00684	18099.8	1.0072
	18100.8	0.99671	18100.8	1.00193	18100.8	1.00335	18105.2	0.99715	18100.8	1.00362	18100.8	1.00429
	18101.9	0.99343	18101.9	0.99972	18101.9	1.00086	18106.2	0.99614	18101.9	1.00124	18101.9	1.00161
	18102.9	0.99134	18102.9	0.99782	18102.9	0.99914	18107.2	0.9941	18102.9	0.9992	18102.9	0.9994
	18103.8	0.98997	18103.8	0.99698	18103.8	0.99731	18108.3	0.99244	18103.8	0.99744	18103.8	0.9976
	18104.9	0.98918	18104.9	0.99623	18104.9	0.99511	18109.2	0.99083	18104.9	0.99537	18104.9	0.99549
	18106	0.98889	18106	0.99549	18106	0.99394	18110.3	0.98964	18106	0.99356	18106	0.99399
	18107	0.9889	18107	0.99138	18107	0.99308	18111.3	0.9882	18107	0.99204	18107	0.99271
	18108.1	0.989	18108.1	0.98988	18108.1	0.99226	18112.4	0.98759	18108.1	0.99086	18108.1	0.99163
	18109.2	0.98878	18109.2	0.98905	18109.2	0.99151	18113.4	0.98721	18109.2	0.98969	18109.2	0.99058
	18110.2	0.98849	18110.2	0.98815	18110.2	0.9906	18114.3	0.9863	18110.2	0.98887	18110.2	0.98974
	18111	0.98797	18111	0.98737	18111	0.98979	18115.5	0.98625	18111	0.98819	18111	0.98905
	18112.1	0.9868	18112.1	0.98636	18112.1	0.98918	18116.4	0.98619	18112.1	0.98754	18112.1	0.98819
	18113.1	0.98551	18113.1	0.98554	18113.1	0.98883	18117.4	0.98635	18113.1	0.98702	18113.1	0.9876
	18114	0.98415	18114	0.98507	18114	0.98844	18118.5	0.98663	18114	0.98643	18114	0.98772
	18115.2	0.98248	18115.2	0.98454	18115.2	0.98797	18119.8	0.98716	18115.2	0.98592	18115.2	0.98781
	18116.3	0.98057	18116.3	0.98489	18116.3	0.9884	18120.6	0.98758	18116.3	0.98647	18116.3	0.98759
	18116.9	0.97922	18116.9	0.98509	18116.9	0.98873	18121.6	0.98783	18116.9	0.98679	18116.9	0.98746
	18118	0.97652	18118	0.9856	18118	0.98922	18122.7	0.98935	18118	0.98714	18118	0.98817
	18119.2	0.97381	18119.2	0.98612	18119.2	0.98966	18123.6	0.99051	18119.2	0.98745	18119.2	0.989
	18120.1	0.97183	18120.1	0.98677	18120.1	0.99044	18124.6	0.99121	18120.1	0.98832	18120.1	0.98957
	18121.1	0.97011	18121.1	0.98745	18121.1	0.99142	18125.6	0.99313	18121.1	0.98919	18121.1	0.99022
	18122.4	0.96824	18122.4	0.98848	18122.4	0.99244	18126.5	0.99468	18122.4	0.99029	18122.4	0.99167
	18123.2	0.96734	18123.2	0.98913	18123.2	0.99295	18127.5	0.9957	18123.2	0.99098	18123.2	0.99257
	18124.1	0.96638	18124.1	0.99011	18124.1	0.9939	18128.4	0.99621	18124.1	0.99231	18124.1	0.9936
	18125.2	0.96531	18125.2	0.99131	18125.2	0.9952	18129.4	0.99794	18125.2	0.99384	18125.2	0.99482
	18126.2	0.96464	18126.2	0.99241	18126.2	0.99635	18130.4	1.00022	18126.2	0.99501	18126.2	0.99601
	18127	0.96453	18127	0.99333	18127	0.99731	18131.5	1.00153	18127	0.99604	18127	0.99703
	18128.1	0.96482	18128.1	0.99503	18128.1	0.99871	18132.6	1.00264	18128.1	0.9978	18128.1	0.99855
	18128.9	0.96543	18128.9	0.99628	18128.9	0.99973	18133.7	1.00402	18128.9	0.99906	18128.9	0.99967
	18129.7	0.96633	18129.7	0.99735	18129.7	1.00085	18134.7	1.0058	18129.7	1.00052	18129.7	1.00091
	18130.9	0.96798	18130.9	0.99868	18130.9	1.00243	18135.7	1.00704	18130.9	1.00264	18130.9	1.00265
	18132	0.97014	18132	1.00041	18132	1.00379	18136.6	1.00936	18132	1.00446	18132	1.00404
	18132.8	0.97208	18132.8	1.00166	18132.8	1.00471	18137.7	1.01077	18132.8	1.00571	18132.8	1.00502
	18133.9	0.97563	18133.9	1.00341	18133.9	1.00624	18138.7	1.01215	18133.9	1.00718	18133.9	1.00627
	18135	0.98011	18135	1.00518	18135	1.00787	18139.7	1.01329	18135	1.00868	18135	1.00762
	18136	0.98412	18136	1.0069	18136	1.00961	18140.6	1.01488	18136	1.01013	18136	1.00931
	18136.9	0.98808	18136.9	1.00862	18136.9	1.01142	18141.6	1.01641	18136.9	1.01156	18136.9	1.01095
	18137.9	0.99192	18137.9	1.01014	18137.9	1.013	18142.6	1.01721	18137.9	1.01296	18137.9	1.01236
	18138.9	0.99558	18138.9	1.01166	18138.9	1.01454	18144.3	1.01973	18138.9	1.01435	18138.9	1.01372
	18139.7	0.99862	18139.7	1.01306	18139.7	1.01582	18146.7	1.02279	18139.7	1.01564	18139.7	1.01465
	18140.8	1.00288	18140.8	1.01507	18140.8	1.01764	18149.8	1.02434	18140.8	1.01744	18140.8	1.01605
	18141.8	1.0066	18141.8	1.01644	18141.8	1.01895	18150.8	1.02461	18141.8	1.01898	18141.8	1.01774
	18142.7	1.01104	18142.7	1.01773	18142.7	1.02014	18152.8	1.02495	18142.7	1.02049	18142.7	1.01932
	18143.8	1.01614	18143.8	1.01954	18143.8	1.02154	18154.6	1.02418	18143.8	1.02195	18143.8	1.02056
	18144.6	1.01973	18144.6	1.02087	18144.6	1.02255	18156.4	1.02295	18144.6	1.023	18144.6	1.02142
	18145.6	1.02392	18145.6	1.0221	18145.6	1.02374	18158.5	1.02116	18145.6	1.02398	18145.6	1.02235
	18147.2	1.0302	18147.2	1.02385	18147.2	1.02556	18161.7	1.01695	18147.2	1.02524	18147.2	1.02369
	18149	1.03638	18149	1.02573	18149	1.02701	18162.5	1.0162	18149	1.0261	18149	1.02473
	18150.9	1.04241	18150.9	1.0271	18150.9	1.02829	18164.6	1.013	18150.9	1.02697	18150.9	1.02547
	18152.8	1.04564	18152.8	1.02735	18152.8	1.02774	18166.5	1.01021	18152.8	1.02677	18152.8	1.02563
	18154.8	1.04597	18154.8	1.02653	18154.8	1.0271	18168.1	1.00718	18154.8	1.0261	18154.8	1.02534
	18156.7	1.04451	18156.7	1.02552	18156.7	1.02599	18170.2	1.00312	18156.7	1.02464	18156.7	1.02398
	18158.5	1.04159	18158.5	1.02361	18158.5	1.0247	18172.1	1.00058	18158.5	1.02257	18158.5	1.02194
	18160.4	1.03645	18160.4	1.02077	18160.4	1.02142	18174.2	0.9983	18160.4	1.02003	18160.4	1.01984
	18162.5	1.03022	18162.5	1.01859	18162.5	1.01809	18176.2	0.99658	18162.5	1.01678	18162.5	1.0175
	18164.6	1.02378	18164.6	1.01534	18164.6	1.01522	18177.9	0.99463	18164.6	1.01357	18164.6	1.01455
	18166.5	1.01688	18166.5	1.01206	18166.5	1.01212	18180.2	0.99423	18166.5	1.01059	18166.5	1.01141
	18168.6	1.00752	18168.6	1.00887	18168.6	1.00883	18181.8	0.99393	18168.6	1.00763	18168.6	1.00803
	18170.5	1.00016	18170.5	1.00568	18170.5	1.0048	18183.8	0.99327	18170.5	1.00425	18170.5	1.00521
	18172.5	0.99451	18172.5	1.00261	18172.5	1.0025	18185.7	0.99385	18172.5	1.00143	18172.5	1.00234
	18174.4	0.99007	18174.4	0.9998	18174.4	0.99907	18187.6	0.99481	18174.4	0.99869	18174.4	0.99975
	18176.6	0.98583	18176.6	0.99721	18176.6	0.99677	18189.6	0.99561	18176.6	0.99675	18176.6	0.99724
	18178.6	0.98335	18178.6	0.99525	18178.6	0.99519	18191.7	0.99599	18178.6	0.99516	18178.6	0.99608
	18180.7	0.98141	18180.7	0.99349	18180.7	0.99289	18193.8	0.99634	18180.7	0.99348	18180.7	0.9954
	18182.6	0.97978	18182.6	0.99275	18182.6	0.9924	18195.9	0.99767	18182.6	0.99282	18182.6	0.99435
	18184.5	0.97822	18184.5	0.99195	18184.5	0.99193	18197.8	0.99838	18184.5	0.99235	18184.5	0.99398
	18186.3	0.97756	18186.3	0.99161	18186.3	0.99274	18199.6	0.99796	18186.3	0.99272	18186.3	0.99386
	18188.4	0.97773	18188.4	0.99189	18188.4	0.99245	18202.8	0.99865	18188.4	0.99321	18188.4	0.99407
	18190.3	0.97857	18190.3	0.99256	18190.3	0.99283	18203.8	0.99705	18190.3	0.99369	18190.3	0.99424
	18192.6	0.98041	18192.6	0.99361	18192.6	0.99364	18207	0.99793	18192.6	0.99439	18192.6	0.99531
	18194.7	0.98269	18194.7	0.99486	18194.7	0.99466	18207.8	0.99831	18194.7	0.99525	18194.7	0.99619
	18196.6	0.98497	18196.6	0.99534	18196.6	0.99595	18209.8	0.99715	18196.6	0.99609	18196.6	0.99658
	18198.7	0.9878	18198.7	0.99625	18198.7	0.99702	18211.7	0.9966	18198.7	0.99675	18198.7	0.99701
	18200.7	0.99095	18200.7	0.99689	18200.7	0.99767	18213.8	0.99648	18200.7	0.99729	18200.7	0.99762
	18202.8	0.99436	18202.8	0.99736	18202.8	0.99783	18215.6	0.99679	18202.8	0.99747	18202.8	0.99813
	18204.9	0.99716	18204.9	0.99757	18204.9	0.99818	18217.7	0.99505	18204.9	0.99786	18204.9	0.99771
	18206.8	0.99928	18206.8	0.99832	18206.8	0.99923	18219.9	0.99489	18206.8	0.99796	18206.8	0.99794
	18208.9	1.00096	18208.9	0.9984	18208.9	0.99981	18223	0.99638	18208.9	0.99806	18208.9	0.99824
	18210.9	1.00136	18210.9	0.999	18210.9	0.99949	18225.3	0.99563	18210.9	0.99757	18210.9	0.99797
	18213.1	1.00038	18213.1	0.9983	18213.1	0.99912	18225.9	0.99597	18213.1	0.99712	18213.1	0.99795
	18214.9	0.99871	18214.9	0.99821	18214.9	0.99927	18228.9	0.9966	18214.9	0.99705	18214.9	0.99788
	18216.7	0.99598	18216.7	0.99816	18216.7	0.9987	18231.3	0.99778	18216.7	0.99682	18216.7	0.99766
	18218.9	0.99167	18218.9	0.99861	18218.9	0.99852	18232.1	0.99679	18218.9	0.99679	18218.9	0.99701
	18220.9	0.98888	18220.9	0.99859	18220.9	0.99844	18234	0.99757	18220.9	0.99659	18220.9	0.99737
	18223.2	0.98684	18223.2	0.99885	18223.2	0.99858	18237.5	0.99794	18223.2	0.99692	18223.2	0.99726
	18225.3	0.98567	18225.3	0.99908	18225.3	0.99875	18238.4	0.9982	18225.3	0.99686	18225.3	0.99729
	18227.2	0.98532	18227.2	0.99927	18227.2	0.99905	18240.2	0.9985	18227.2	0.99734	18227.2	0.99816
	18229	0.98526	18229	0.99942	18229	0.99934	18242.2	0.99975	18229	0.99778	18229	0.99819
	18231.4	0.98551	18231.4	0.99958	18231.4	0.99953	18244.3	1.00131	18231.4	0.99823	18231.4	0.99844
	18233.4	0.98574	18233.4	0.99926	18233.4	0.99934	18247.5	1.00336	18233.4	0.99841	18233.4	0.99926
	18235.5	0.98656	18235.5	0.99962	18235.5	0.99926	18248.2	1.00359	18235.5	0.9988	18235.5	0.99938
	18237.6	0.98802	18237.6	0.9999	18237.6	0.99948	18251.7	1.00418	18237.6	0.99927	18237.6	0.99946
	18239.7	0.98941	18239.7	1.00014	18239.7	0.99983	18252.6	1.00475	18239.7	0.99997	18239.7	0.99988
	18241.3	0.99062	18241.3	1.00078	18241.3	0.99989	18256	1.00645	18241.3	1.00052	18241.3	1.00045
	18243.4	0.99222	18243.4	1.00095	18243.4	1.00108	18257.9	1.00714	18243.4	1.00186	18243.4	1.00125
	18245.4	0.99404	18245.4	1.00176	18245.4	1.00151	18258.9	1.00756	18245.4	1.00229	18245.4	1.00161
	18247.3	0.99582	18247.3	1.00285	18247.3	1.00205	18262	1.00867	18247.3	1.00338	18247.3	1.00259
	18249.6	0.99785	18249.6	1.0035	18249.6	1.00347	18262.8	1.00892	18249.6	1.0044	18249.6	1.00382
	18251.5	0.99968	18251.5	1.00452	18251.5	1.00437	18264.9	1.00737	18251.5	1.00545	18251.5	1.00487
	18253.6	1.00108	18253.6	1.00561	18253.6	1.00547	18266.9	1.00682	18253.6	1.00638	18253.6	1.0056
	18255.6	1.00259	18255.6	1.00627	18255.6	1.00579	18270.1	1.00591	18255.6	1.007	18255.6	1.00597
	18257.5	1.00304	18257.5	1.00745	18257.5	1.00673	18270.9	1.00553	18257.5	1.00715	18257.5	1.00653
	18259.8	1.00421	18259.8	1.00767	18259.8	1.0077	18274	1.00548	18259.8	1.00733	18259.8	1.00705
	18261.6	1.00537	18261.6	1.00846	18261.6	1.00789	18274.8	1.00289	18261.6	1.00777	18261.6	1.00738
	18263.6	1.00657	18263.6	1.00876	18263.6	1.00839	18277	1.0015	18263.6	1.00767	18263.6	1.00717
	18266.6	1.00821	18266.6	1.00844	18266.6	1.00803	18278.9	1.0015	18266.6	1.00766	18266.6	1.00694
	18267.6	1.0087	18267.6	1.00837	18267.6	1.00802	18281.2	0.99993	18267.6	1.00733	18267.6	1.00677
	18269.7	1.00945	18269.7	1.00818	18269.7	1.00734	18283.2	0.99879	18269.7	1.00634	18269.7	1.00615
	18271.7	1.00992	18271.7	1.00765	18271.7	1.00668	18284.9	0.9963	18271.7	1.00529	18271.7	1.00555
	18273.5	1.01018	18273.5	1.00642	18273.5	1.00568	18287.2	0.99481	18273.5	1.00422	18273.5	1.00452
	18275.3	1.0102	18275.3	1.00558	18275.3	1.00498	18289	0.99457	18275.3	1.00351	18275.3	1.00344
	18277.4	1.00963	18277.4	1.00433	18277.4	1.00337	18291	0.99402	18277.4	1.00211	18277.4	1.00228
	18279.3	1.00898	18279.3	1.00357	18279.3	1.00235	18293.1	0.99387	18279.3	1.00092	18279.3	1.00095
	18281.3	1.00816	18281.3	1.00242	18281.3	1.00105	18296.5	0.99537	18281.3	0.99983	18281.3	0.99998
	18283.4	1.00679	18283.4	1.00047	18283.4	0.99954	18299.3	0.99584	18283.4	0.99877	18283.4	0.99913
	18285.4	1.00496	18285.4	0.9994	18285.4	0.99888	18301.9	0.99597	18285.4	0.99735	18285.4	0.99816
	18287.3	1.00316	18287.3	0.99778	18287.3	0.99725	18305	0.99634	18287.3	0.99608	18287.3	0.99669
	18289.3	1.00157	18289.3	0.99681	18289.3	0.99625	18308	0.99689	18289.3	0.99507	18289.3	0.99573
	18291.2	0.99985	18291.2	0.99605	18291.2	0.99544	18310.9	0.99848	18291.2	0.9948	18291.2	0.99495
	18293.2	0.99741	18293.2	0.99504	18293.2	0.99443	18313.7	0.9999	18293.2	0.99446	18293.2	0.9945
	18295	0.99533	18295	0.99449	18295	0.994	18316.5	1.00092	18295	0.99394	18295	0.99433
	18298.6	0.99152	18298.6	0.99479	18298.6	0.99466	18319.6	1.00122	18298.6	0.99464	18298.6	0.99464
	18301.4	0.9882	18301.4	0.99422	18301.4	0.99409	18322.5	1.00252	18301.4	0.99486	18301.4	0.99478
	18304.3	0.98513	18304.3	0.99438	18304.3	0.99466	18325.5	1.00325	18304.3	0.99547	18304.3	0.99536
	18307.1	0.98354	18307.1	0.99461	18307.1	0.99582	18328.3	1.00289	18307.1	0.9965	18307.1	0.99621
	18309.9	0.98341	18309.9	0.99523	18309.9	0.99689	18331.1	1.00165	18309.9	0.9976	18309.9	0.99753
	18313.1	0.98518	18313.1	0.99612	18313.1	0.99822	18333.7	1.00174	18313.1	0.99908	18313.1	0.99868
	18315.9	0.98758	18315.9	0.99751	18315.9	0.99997	18337	1.00225	18315.9	1.00015	18315.9	0.99966
	18319	0.99116	18319	0.99842	18319	1.0015	18340.1	1.00125	18319	1.00143	18319	1.00069
	18321.8	0.99419	18321.8	0.9989	18321.8	1.00262	18342.9	0.99983	18321.8	1.00222	18321.8	1.00148
	18324.9	0.99715	18324.9	0.99926	18324.9	1.00333	18345.8	0.99912	18324.9	1.00248	18324.9	1.00284
	18327.9	0.99951	18327.9	0.9997	18327.9	1.00431	18349.1	0.99903	18327.9	1.00306	18327.9	1.00388
	18331.1	1.0012	18331.1	0.99907	18331.1	1.00439	18352.1	0.99818	18331.1	1.00299	18331.1	1.00363
	18333.8	1.00172	18333.8	0.999	18333.8	1.00454	18355.2	0.99841	18333.8	1.00283	18333.8	1.0033
	18336.9	1.0008	18336.9	0.99812	18336.9	1.0038	18358	0.99707	18336.9	1.00216	18336.9	1.00244
	18340	0.99932	18340	0.99705	18340	1.00363	18360.9	0.99626	18340	1.00158	18340	1.00212
	18343.1	0.99785	18343.1	0.99638	18343.1	1.00212	18363.9	0.9963	18343.1	1.00073	18343.1	1.00136
	18345.9	0.99729	18345.9	0.99503	18345.9	1.00125	18366.9	0.9956	18345.9	1.00028	18345.9	1.00062
	18349	0.99772	18349	0.99382	18349	1.00043	18370.1	0.99596	18349	0.99937	18349	0.99946
	18352.1	0.99867	18352.1	0.99226	18352.1	0.99988	18372.9	0.99656	18352.1	0.99847	18352.1	0.99868
	18355.2	0.99929	18355.2	0.99123	18355.2	0.99858	18376.2	0.99745	18355.2	0.99784	18355.2	0.99792
	18358.2	0.99922	18358.2	0.99065	18358.2	0.99808	18379	0.99808	18358.2	0.99699	18358.2	0.99762
	18361.3	0.99824	18361.3	0.99003	18361.3	0.99754	18382.3	0.99858	18361.3	0.99658	18361.3	0.99698
	18364.1	0.99726	18364.1	0.98947	18364.1	0.99706	18385.3	0.99977	18364.1	0.99651	18364.1	0.99667
	18367.1	0.99618	18367.1	0.98889	18367.1	0.99656	18388.3	1.00025	18367.1	0.99667	18367.1	0.9967
	18370.7	0.9948	18370.7	0.98817	18370.7	0.99594	18391.4	1.0007	18370.7	0.99649	18370.7	0.99657
	18373.5	0.99429	18373.5	0.98761	18373.5	0.99546	18394	1.00124	18373.5	0.99694	18373.5	0.9967
	18376.5	0.9939	18376.5	0.98703	18376.5	0.99495	18397.8	1.00245	18376.5	0.9975	18376.5	0.99708
	18379.8	0.99349	18379.8	0.98637	18379.8	0.99439	18400.8	1.00267	18379.8	0.99831	18379.8	0.99781
	18382.7	0.99323	18382.7	0.98578	18382.7	0.99388	18403.8	1.00221	18382.7	0.99899	18382.7	0.99869
	18385.9	0.99283	18385.9	0.98516	18385.9	0.99334	18406.9	1.00259	18385.9	0.99972	18385.9	0.99931
	18388.8	0.99249	18388.8	0.98458	18388.8	0.99283	18409.9	1.00308	18388.8	1.00083	18388.8	1.00008
	18391.6	0.99243	18391.6	0.98402	18391.6	0.99235	18413	1.00281	18391.6	1.00167	18391.6	1.00086
	18394.6	0.99277	18394.6	0.98343	18394.6	0.99185	18416.2	1.00231	18394.6	1.00287	18394.6	1.00156
	18397.6	0.99418	18397.6	0.98284	18397.6	0.99134	18418.8	1.00172	18397.6	1.00329	18397.6	1.00233
	18401.2	0.99668	18401.2	0.98212	18401.2	0.99072	18422	0.99996	18401.2	1.00382	18401.2	1.00303
	18403.7	0.99866	18403.7	0.98163	18403.7	0.99029	18424.8	0.99963	18403.7	1.00373	18403.7	1.00307
	18406.8	1.00062	18406.8	0.98101	18406.8	0.98975	18427.8	0.99882	18406.8	1.00332	18406.8	1.00275
	18410	1.0023	18410	0.98039	18410	0.98922	18430.9	0.99782	18410	1.00303	18410	1.00258
	18412.8	1.0036	18412.8	0.97983	18412.8	0.98874	18434.1	0.99758	18412.8	1.00266	18412.8	1.00243
	18415.9	1.00472	18415.9	0.97921	18415.9	0.9882	18436.9	0.99752	18415.9	1.00204	18415.9	1.00217
	18418.9	1.00555	18418.9	0.97862	18418.9	0.98769	18439.9	0.99762	18418.9	1.00148	18418.9	1.00114
	18421.9	1.00594	18421.9	0.97802	18421.9	0.98718	18443.2	0.99784	18421.9	1.0005	18421.9	1.00093
	18424.5	1.00603	18424.5	0.9775	18424.5	0.98672	18446	0.99741	18424.5	1.00042	18424.5	1.00004
	18427.7	1.00576	18427.7	0.97688	18427.7	0.98619	18448.8	0.99776	18427.7	0.99925	18427.7	0.99935
	18430.5	1.00478	18430.5	0.97632	18430.5	0.9857	18451.7	0.99815	18430.5	0.99879	18430.5	0.99895
	18433.6	1.00324	18433.6	0.97569	18433.6	0.98517	18454.3	0.99861	18433.6	0.99849	18433.6	0.99816
	18436.3	1.00148	18436.3	0.97517	18436.3	0.98471	18457.6	0.9995	18436.3	0.99816	18436.3	0.99813
	18439.4	0.9996	18439.4	0.97454	18439.4	0.98417	18460.5	1.00058	18439.4	0.99785	18439.4	0.99756
	18442.4	0.99861	18442.4	0.97395	18442.4	0.98366	18463.5	1.00117	18442.4	0.99797	18442.4	0.99759
	18445.1	0.99789	18445.1	0.97343	18445.1	0.98321	18466.3	1.002	18445.1	0.99836	18445.1	0.99788
	18448.2	0.99714	18448.2	0.9728	18448.2	0.98267	18469	1.00179	18448.2	0.99878	18448.2	0.99809
	18450.9	0.99673	18450.9	0.97227	18450.9	0.98221	18472.1	1.00183	18450.9	0.99966	18450.9	0.9982
	18453.7	0.99629	18453.7	0.97171	18453.7	0.98173	18474.8	1.0021	18453.7	0.9999	18453.7	0.99907
	18457	0.99564	18457	0.97106	18457	0.98116	18477.8	1.00227	18457	1.00075	18457	0.99958
	18460	0.99513	18460	0.97046	18460	0.98065	18480.6	1.00216	18460	1.00161	18460	1.00014
	18462.8	0.99452	18462.8	0.9699	18462.8	0.98016	18483.6	1.00224	18462.8	1.00224	18462.8	1.00061
	18465.6	0.99415	18465.6	0.96934	18465.6	0.97968	18486.4	1.00242	18465.6	1.00304	18465.6	1.00123
	18468.6	0.9941	18468.6	0.96875	18468.6	0.97917	18489.6	1.0023	18468.6	1.00364	18468.6	1.00191
	18472	0.9945	18472	0.96809	18472	0.9786	18492.8	1.00192	18472	1.00418	18472	1.00227
	18475	0.99547	18475	0.96749	18475	0.97809	18495.8	1.00087	18475	1.0045	18475	1.00265
	18478	0.99677	18478	0.9669	18478	0.97757	18498.5	1.0007	18478	1.00481	18478	1.00317
	18481	0.99831	18481	0.96631	18481	0.97706	18502	1.00062	18481	1.00502	18481	1.00312
	18483.8	0.99978	18483.8	0.96574	18483.8	0.97657	18504.8	1.00022	18483.8	1.00542	18483.8	1.00322
	18486.6	1.00125	18486.6	0.96518	18486.6	0.97609	18507.5	1.00005	18486.6	1.00519	18486.6	1.00311
	18490	1.003	18490	0.96452	18490	0.97552	18510.6	0.99984	18490	1.00523	18490	1.00296
	18493	1.00433	18493	0.96393	18493	0.975	18513.5	0.99969	18493	1.00492	18493	1.00239
	18495.6	1.00528	18495.6	0.9634	18495.6	0.97455	18516.5	0.99943	18495.6	1.00439	18495.6	1.00181
	18498.8	1.00611	18498.8	0.96277	18498.8	0.974	18520	0.99956	18498.8	1.00391	18498.8	1.00171
	18502	1.00667	18502	0.96214	18502	0.97346	18522.7	0.99953	18502	1.00384	18502	1.0015
	18505	1.00657	18505	0.96154	18505	0.97295	18526	0.99896	18505	1.00361	18505	1.00099
	18508.1	1.00595	18508.1	0.96092	18508.1	0.9724	18528.7	0.99957	18508.1	1.00294	18508.1	1.00055
	18511.2	1.00508	18511.2	0.96032	18511.2	0.97189	18531.7	0.99995	18511.2	1.00294	18511.2	0.99991
	18513.8	1.00389	18513.8	0.95979	18513.8	0.97143	18535.1	1.00015	18513.8	1.00278	18513.8	0.99985
	18517	1.00259	18517	0.95916	18517	0.97089	18538.1	1.00029	18517	1.00232	18517	0.99967
	18520.5	1.00162	18520.5	0.95846	18520.5	0.97029	18540.9	1.00006	18520.5	1.00233	18520.5	0.99935
	18523.5	1.00092	18523.5	0.95787	18523.5	0.96977	18543.6	0.99964	18523.5	1.0024	18523.5	0.99897
	18526.2	1.0006	18526.2	0.95733	18526.2	0.96931	18547	0.99991	18526.2	1.0025	18526.2	0.99926
	18529.4	1.00018	18529.4	0.9567	18529.4	0.96877	18550.2	1.00024	18529.4	1.00256	18529.4	0.99916
	18532.2	0.99948	18532.2	0.95614	18532.2	0.96828	18553.4	1.00098	18532.2	1.0026	18532.2	0.99895
	18535.7	0.99885	18535.7	0.95544	18535.7	0.96768	18556.7	1.00181	18535.7	1.00329	18535.7	0.99914
	18538.4	0.99847	18538.4	0.95491	18538.4	0.96722	18559.4	1.00223	18538.4	1.00371	18538.4	0.99913
	18541.4	0.99821	18541.4	0.95431	18541.4	0.9667	18562.8	1.00194	18541.4	1.00375	18541.4	0.99976
	18544.5	0.99826	18544.5	0.95371	18544.5	0.96619	18566	1.00177	18544.5	1.00427	18544.5	1.0002
	18547.5	0.99829	18547.5	0.95311	18547.5	0.96567	18568.8	1.00164	18547.5	1.00464	18547.5	1.00045
	18550.7	0.99842	18550.7	0.95248	18550.7	0.96512	18571.4	1.00151	18550.7	1.00523	18550.7	1.00115
	18553.9	0.99857	18553.9	0.95185	18553.9	0.96458	18574.7	1.00113	18553.9	1.00551	18553.9	1.00139
	18556.9	0.99935	18556.9	0.95125	18556.9	0.96406	18577.8	1.00124	18556.9	1.00609	18556.9	1.0017
	18559.9	0.99995	18559.9	0.95065	18559.9	0.96354	18580.9	1.00107	18559.9	1.00668	18559.9	1.00185
	18562.6	1.00062	18562.6	0.95012	18562.6	0.96308	18583.8	1.00086	18562.6	1.0072	18562.6	1.00222
	18566	1.00168	18566	0.94945	18566	0.96251	18586.5	1.00086	18566	1.00785	18566	1.00206
	18568.6	1.00251	18568.6	0.94892	18568.6	0.96204	18589.7	1.00103	18568.6	1.00837	18568.6	1.00228
	18571.5	1.00331	18571.5	0.94835	18571.5	0.96156	18593.1	1.00021	18571.5	1.00893	18571.5	1.00231
	18574.5	1.00397	18574.5	0.94775	18574.5	0.96104	18596.1	0.99983	18574.5	1.00951	18574.5	1.00198
	18577.4	1.00427	18577.4	0.94718	18577.4	0.96055	18599.7	0.99934	18577.4	1.01007	18577.4	1.00166
	18580.6	1.00437	18580.6	0.94655	18580.6	0.96	18603.7	0.99884	18580.6	1.01069	18580.6	1.00131
	18583.6	1.00416	18583.6	0.94595	18583.6	0.95948	18607.8	0.99872	18583.6	1.01128	18583.6	1.00097
	18586.5	1.00398	18586.5	0.94538	18586.5	0.95899	18611.8	0.99904	18586.5	1.01183	18586.5	1.00066
	18589	1.00395	18589	0.94488	18589	0.95856	18615.5	0.99874	18589	1.01232	18589	1.00038
	18592.4	1.004	18592.4	0.94421	18592.4	0.95798	18619.3	0.99906	18592.4	1.01297	18592.4	1.00001
	18595.1	1.004	18595.1	0.94368	18595.1	0.95752	18623	0.99888	18595.1	1.0135	18595.1	0.99971
	18598.8	1.00407	18598.8	0.94294	18598.8	0.95688	18627.2	0.99877	18598.8	1.01422	18598.8	0.9993
	18603.2	1.00394	18603.2	0.94207	18603.2	0.95613	18630.8	0.99845	18603.2	1.01507	18603.2	0.99881
	18606.9	1.00375	18606.9	0.94133	18606.9	0.9555	18634.7	0.99915	18606.9	1.01579	18606.9	0.9984
	18611.1	1.00332	18611.1	0.9405	18611.1	0.95477	18638.9	1.00004	18611.1	1.0166	18611.1	0.99794
	18615.2	1.00314	18615.2	0.93969	18615.2	0.95408	18642.8	1.00022	18615.2	1.01739	18615.2	0.99749
	18618.7	1.00249	18618.7	0.93899	18618.7	0.95347	18646.7	1.00052	18618.7	1.01808	18618.7	0.99709
	18622.9	1.00179	18622.9	0.93815	18622.9	0.95275	18650.6	1.00073	18622.9	1.0189	18622.9	0.99663
	18627.3	1.00064	18627.3	0.93728	18627.3	0.95199	18654.8	1.00092	18627.3	1.01975	18627.3	0.99614
	18630.9	1.00006	18630.9	0.93657	18630.9	0.95139	18658.6	0.99931	18630.9	1.02044	18630.9	0.99575
	18635	0.99967	18635	0.93577	18635	0.95069	18662.7	0.99973	18635	1.02122	18635	0.9953
	18639.2	0.99972	18639.2	0.93493	18639.2	0.94996	18666.4	1.00013	18639.2	1.02204	18639.2	0.99483
	18643.4	1.00014	18643.4	0.93409	18643.4	0.94924	18671.2	0.99921	18643.4	1.02287	18643.4	0.99436
	18647.2	1.00053	18647.2	0.93335	18647.2	0.9486	18675.1	0.99933	18647.2	1.02359	18647.2	0.99395
	18651.6	1.00114	18651.6	0.93247	18651.6	0.94785	18679	1.0001	18651.6	1.02444	18651.6	0.99346
	18655.5	1.0014	18655.5	0.9317	18655.5	0.94718	18682.9	1.00055	18655.5	1.0252	18655.5	0.99303
	18658.7	1.00167	18658.7	0.93106	18658.7	0.94663	18687	1.00032	18658.7	1.02582	18658.7	0.99267
	18663.4	1.0019	18663.4	0.93012	18663.4	0.94581	18691.3	0.99976	18663.4	1.02675	18663.4	0.99215
	18667.5	1.00216	18667.5	0.92931	18667.5	0.94511	18695.2	0.99978	18667.5	1.02754	18667.5	0.9917
	18671.4	1.00226	18671.4	0.92853	18671.4	0.94444	18699.4	0.99891	18671.4	1.02829	18671.4	0.99127
	18675.7	1.00274	18675.7	0.92769	18675.7	0.94372	18703.2	0.99904	18675.7	1.02912	18675.7	0.9908
	18680.1	1.00325	18680.1	0.92681	18680.1	0.94296	18707.8	0.99881	18680.1	1.02997	18680.1	0.99031
	18684	1.00354	18684	0.92604	18684	0.94229	18712.2	0.99928	18684	1.03073	18684	0.98987
	18688.1	1.0034	18688.1	0.92523	18688.1	0.94159	18715.8	0.99955	18688.1	1.03153	18688.1	0.98942
	18692.2	1.00321	18692.2	0.92442	18692.2	0.94089	18720.1	0.99967	18692.2	1.03232	18692.2	0.98897
	18696.1	1.00303	18696.1	0.92364	18696.1	0.94022	18723.7	0.99929	18696.1	1.03308	18696.1	0.98854
	18699.9	1.00268	18699.9	0.9229	18699.9	0.93957	18727.8	0.99914	18699.9	1.0338	18699.9	0.98812
	18704.3	1.00256	18704.3	0.92202	18704.3	0.93882	18732.1	0.99962	18704.3	1.03466	18704.3	0.98763
	18708.4	1.00246	18708.4	0.9212	18708.4	0.93811	18735.7	1.00022	18708.4	1.03546	18708.4	0.98718
	18712.3	1.00253	18712.3	0.92043	18712.3	0.93744	18740.1	1.00064	18712.3	1.03622	18712.3	0.98674
	18716.3	1.00232	18716.3	0.91965	18716.3	0.93677	18743.9	1.0006	18716.3	1.03698	18716.3	0.98631
	18720.2	1.00222	18720.2	0.91887	18720.2	0.9361	18747.5	1.00027	18720.2	1.03774	18720.2	0.98588
	18723.9	1.00177	18723.9	0.91812	18723.9	0.93545	18752	1.00003	18723.9	1.03847	18723.9	0.98546
	18727.7	1.0015	18727.7	0.91738	18727.7	0.93481	18755.7	1.00012	18727.7	1.0392	18727.7	0.98504
	18732.2	1.00113	18732.2	0.91649	18732.2	0.93405	18759.5	0.99999	18732.2	1.04006	18732.2	0.98455
	18735.2	1.00095	18735.2	0.91588	18735.2	0.93352	18763.3	0.9996	18735.2	1.04066	18735.2	0.98421
	18740	1.00106	18740	0.91493	18740	0.9327	18766.9	0.99965	18740	1.04159	18740	0.98368
	18743.6	1.00108	18743.6	0.91422	18743.6	0.93208	18771.2	0.99962	18743.6	1.04228	18743.6	0.98328
	18747.4	1.00123	18747.4	0.91347	18747.4	0.93144	18775.2	0.99919	18747.4	1.04301	18747.4	0.98287
	18751.5	1.00113	18751.5	0.91266	18751.5	0.93073	18779.1	0.99992	18751.5	1.04381	18751.5	0.98241
	18755.5	1.00112	18755.5	0.91187	18755.5	0.93006	18782.5	0.99981	18755.5	1.04458	18755.5	0.98198
	18759.4	1.00103	18759.4	0.91109	18759.4	0.92938	18786.5	0.99818	18759.4	1.04534	18759.4	0.98154
	18762.8	1.00121	18762.8	0.91041	18762.8	0.92879	18790.3	0.99701	18762.8	1.04601	18762.8	0.98116
	18767.1	1.00149	18767.1	0.90956	18767.1	0.92806	18795.5	0.99845	18767.1	1.04684	18767.1	0.98069
	18771.1	1.00177	18771.1	0.90877	18771.1	0.92738	18801	0.99961	18771.1	1.0476	18771.1	0.98025
	18775.2	1.00213	18775.2	0.90796	18775.2	0.92667	18806.2	0.99812	18775.2	1.0484	18775.2	0.97979
	18779.3	1.00245	18779.3	0.90714	18779.3	0.92597	18811.3	0.99733	18779.3	1.0492	18779.3	0.97934
	18783.1	1.00277	18783.1	0.90639	18783.1	0.92532	18816	0.9976	18783.1	1.04994	18783.1	0.97892
	18787.1	1.00279	18787.1	0.9056	18787.1	0.92464	18821.2	0.99842	18787.1	1.0507	18787.1	0.97848
	18791	1.00293	18791	0.90482	18791	0.92396	18826.5	0.99707	18791	1.05147	18791	0.97804
	18794.7	1.00292	18794.7	0.9041	18794.7	0.92334	18830.7	0.99768	18794.7	1.05217	18794.7	0.97764
							18835.9	0.99691
							18841.8	0.9974

## Sheet: Figure 3c
			ZrO2	UiO-67	ZW-UiO-67	ZW-UiO-67·MSA	agZW-UiO-67·MSA	agrZW-UiO-67·MSA
		R (Å)	|FT(k2χ(k)| (Å-3)	|FT(k2χ(k)| (Å-3)	|FT(k2χ(k)| (Å-3)	|FT(k2χ(k)| (Å-3)	|FT(k2χ(k)| (Å-3)	|FT(k2χ(k)| (Å-3)
		0	0.01762	0.11278	0.15356	0.08939	0.15775	0.12454
		0.03068	0.01212	0.11789	0.14958	0.08855	0.14882	0.12908
		0.06136	0.00862	0.12616	0.14201	0.09468	0.14278	0.13714
		0.09204	0.0069	0.13413	0.13314	0.10375	0.13996	0.14503
		0.12272	0.00592	0.1392	0.12601	0.11143	0.1402	0.14992
		0.1534	0.00501	0.13997	0.12336	0.11495	0.14296	0.15025
		0.18408	0.00454	0.13624	0.12619	0.11333	0.14744	0.14575
		0.21476	0.00548	0.12895	0.13306	0.10733	0.1528	0.13738
		0.24544	0.00818	0.12021	0.14112	0.09934	0.15832	0.12736
		0.27612	0.01244	0.11314	0.14761	0.09313	0.1634	0.11905
		0.3068	0.01808	0.11102	0.15069	0.09246	0.16759	0.11611
		0.33748	0.02479	0.11558	0.14972	0.09836	0.17057	0.12058
		0.36816	0.032	0.12572	0.14539	0.10828	0.17214	0.13132
		0.39884	0.03894	0.13843	0.13964	0.11826	0.17222	0.14503
		0.42951	0.04482	0.15055	0.13545	0.12513	0.17086	0.15819
		0.46019	0.04912	0.15966	0.13589	0.12718	0.16825	0.16816
		0.49087	0.05178	0.16439	0.14246	0.12437	0.16478	0.17339
		0.52155	0.05341	0.16441	0.15412	0.11833	0.16104	0.17351
		0.55223	0.05525	0.16047	0.16796	0.11233	0.15783	0.16927
		0.58291	0.0586	0.15445	0.18065	0.11047	0.1561	0.16262
		0.61359	0.06401	0.14916	0.18948	0.11542	0.1568	0.15655
		0.64427	0.07085	0.14769	0.1927	0.12631	0.16064	0.15437
		0.67495	0.07777	0.15203	0.18975	0.13951	0.16784	0.15832
		0.70563	0.08351	0.16187	0.18147	0.15102	0.17807	0.16811
		0.73631	0.08754	0.17472	0.17025	0.1579	0.1905	0.18109
		0.76699	0.09034	0.18717	0.16023	0.15875	0.20401	0.19355
		0.79767	0.09325	0.19603	0.15649	0.15395	0.21741	0.20203
		0.82835	0.0978	0.19887	0.16268	0.14581	0.22954	0.20388
		0.85903	0.10457	0.19433	0.1783	0.1385	0.23938	0.19772
		0.88971	0.11249	0.18244	0.19913	0.13692	0.24611	0.18386
		0.92039	0.11929	0.16524	0.21988	0.1437	0.2492	0.16523
		0.95107	0.12251	0.14804	0.23604	0.15691	0.24843	0.14933
		0.98175	0.12065	0.14064	0.24443	0.17138	0.24407	0.149
		1.01243	0.11426	0.15367	0.24344	0.18154	0.23693	0.17452
		1.04311	0.10737	0.18871	0.23345	0.18304	0.22858	0.22322
		1.07379	0.10818	0.23852	0.21766	0.17332	0.22146	0.28572
		1.10447	0.12453	0.2952	0.20336	0.15232	0.2188	0.35395
		1.13515	0.15596	0.35292	0.20223	0.12455	0.22395	0.42198
		1.16583	0.19572	0.40747	0.22484	0.10526	0.2392	0.48521
		1.1965	0.23682	0.4558	0.27191	0.12132	0.26487	0.54003
		1.22718	0.27392	0.49587	0.33571	0.17521	0.29943	0.58368
		1.25786	0.30339	0.52663	0.40735	0.24795	0.34043	0.61438
		1.28854	0.32346	0.54813	0.47954	0.32676	0.3853	0.63142
		1.31922	0.33425	0.56158	0.54666	0.40415	0.43177	0.63542
		1.3499	0.33774	0.56935	0.60443	0.47492	0.4779	0.62846
		1.38058	0.33743	0.57483	0.6499	0.53549	0.52217	0.61428
		1.41126	0.33739	0.58204	0.68151	0.584	0.56346	0.59835
		1.44194	0.34096	0.59494	0.69932	0.62055	0.60108	0.58748
		1.47262	0.34965	0.61657	0.70522	0.64749	0.63477	0.58873
		1.5033	0.36309	0.6483	0.70312	0.66938	0.66474	0.60744
		1.53398	0.38027	0.6897	0.69891	0.69252	0.69167	0.64536
		1.56466	0.40107	0.73891	0.69993	0.72364	0.71664	0.70036
		1.59534	0.42717	0.79344	0.71352	0.76796	0.74107	0.76777
		1.62602	0.4617	0.85078	0.74489	0.82751	0.76657	0.84222
		1.6567	0.50764	0.90887	0.79539	0.90058	0.79467	0.91879
		1.68738	0.56597	0.96625	0.86226	0.98261	0.82665	0.99355
		1.71806	0.63481	1.02201	0.93995	1.06767	0.86324	1.06365
		1.74874	0.7099	1.07565	1.02196	1.14977	0.90452	1.12715
		1.77942	0.78578	1.12682	1.102	1.22371	0.94982	1.18286
		1.8101	0.85706	1.17507	1.17474	1.28551	0.99786	1.23014
		1.84078	0.91921	1.21965	1.236	1.33258	1.04683	1.26864
		1.87146	0.96913	1.2594	1.28281	1.36373	1.0946	1.29813
		1.90214	1.00528	1.29276	1.31342	1.37904	1.13889	1.31837
		1.93282	1.02751	1.31786	1.32715	1.37957	1.17745	1.32899
		1.9635	1.03671	1.33273	1.32427	1.36708	1.20817	1.32952
		1.99418	1.03432	1.33551	1.3059	1.34367	1.22918	1.31944
		2.02485	1.02182	1.32471	1.27376	1.31142	1.23893	1.29828
		2.05553	1.00038	1.2994	1.23004	1.27205	1.23625	1.26578
		2.08621	0.97078	1.25941	1.17717	1.22678	1.22039	1.22202
		2.11689	0.93356	1.20539	1.11763	1.17625	1.19104	1.16752
		2.14757	0.88932	1.13888	1.05378	1.12063	1.14831	1.10338
		2.17825	0.83912	1.06226	0.98771	1.05983	1.09279	1.03124
		2.20893	0.78458	0.97863	0.92106	0.99378	1.02547	0.9533
		2.23961	0.7279	0.89164	0.85501	0.92271	0.94773	0.87218
		2.27029	0.67148	0.8052	0.79023	0.8474	0.86134	0.79074
		2.30097	0.61741	0.72307	0.72692	0.76924	0.76841	0.71191
		2.33165	0.56694	0.64843	0.66491	0.69035	0.67137	0.63826
		2.36233	0.52018	0.58322	0.60381	0.6134	0.57298	0.57173
		2.39301	0.47627	0.52771	0.54314	0.54145	0.47646	0.51321
		2.42369	0.43391	0.48039	0.48255	0.47755	0.38569	0.46234
		2.45437	0.39212	0.43838	0.42194	0.42407	0.30581	0.41764
		2.48505	0.35083	0.39827	0.36165	0.382	0.24396	0.37688
		2.51573	0.31102	0.3571	0.30258	0.35033	0.2087	0.33775
		2.54641	0.27455	0.31301	0.2465	0.32618	0.20364	0.29846
		2.57709	0.24336	0.26564	0.19642	0.30571	0.22058	0.25826
		2.60777	0.21854	0.21635	0.15726	0.28539	0.24611	0.21763
		2.63845	0.19948	0.16856	0.13546	0.26288	0.27051	0.17862
		2.66913	0.18393	0.12886	0.1341	0.23742	0.28862	0.14509
		2.69981	0.1691	0.10776	0.1473	0.20988	0.29808	0.12271
		2.73049	0.15279	0.11171	0.16529	0.18256	0.29815	0.11616
		2.76117	0.13414	0.13126	0.18095	0.15899	0.28908	0.12345
		2.79184	0.11368	0.15273	0.19046	0.14297	0.27184	0.13676
		2.82252	0.09304	0.16815	0.19212	0.13647	0.24804	0.14887
		2.8532	0.07463	0.17397	0.18578	0.13774	0.21998	0.15544
		2.88388	0.061	0.16919	0.17272	0.14213	0.19082	0.1544
		2.91456	0.05374	0.155	0.15602	0.14482	0.16496	0.1453
		2.94524	0.05211	0.13546	0.14124	0.14251	0.14799	0.12915
		2.97592	0.05412	0.11953	0.13642	0.13359	0.14484	0.10882
		3.0066	0.05926	0.12135	0.14814	0.11811	0.15588	0.09042
		3.03728	0.06982	0.14867	0.17586	0.09806	0.17653	0.08466
		3.06796	0.08951	0.19454	0.21375	0.07877	0.2011	0.09936
		3.09864	0.12098	0.24908	0.25602	0.07128	0.22534	0.12915
		3.12932	0.16503	0.30559	0.29854	0.08529	0.24655	0.16509
		3.16	0.22115	0.35973	0.33864	0.11505	0.26313	0.20154
		3.19068	0.28781	0.40859	0.37465	0.1508	0.27425	0.23533
		3.22136	0.36241	0.45023	0.40573	0.18696	0.27964	0.26464
		3.25204	0.44132	0.48352	0.43159	0.22057	0.2795	0.28855
		3.28272	0.51996	0.50807	0.45243	0.24989	0.2744	0.30679
		3.3134	0.59312	0.52413	0.46869	0.27399	0.26526	0.31968
		3.34408	0.65539	0.53245	0.48089	0.29246	0.25329	0.32794
		3.37476	0.70168	0.53414	0.48946	0.30529	0.23995	0.33253
		3.40544	0.72775	0.53041	0.49453	0.31271	0.22679	0.33442
		3.43612	0.73069	0.52242	0.49594	0.31504	0.21536	0.3344
		3.4668	0.70924	0.51102	0.49318	0.31259	0.20686	0.33292
		3.49748	0.66409	0.4967	0.48555	0.30558	0.20192	0.32993
		3.52816	0.5979	0.47948	0.4723	0.29412	0.20039	0.325
		3.55884	0.5153	0.45905	0.45275	0.27824	0.20138	0.31741
		3.58952	0.42285	0.43487	0.42654	0.25803	0.20358	0.30634
		3.62019	0.32937	0.40641	0.39363	0.23366	0.20555	0.29109
		3.65087	0.24724	0.37333	0.35448	0.20552	0.20603	0.2712
		3.68155	0.19431	0.33561	0.31001	0.17423	0.20403	0.24656
		3.71223	0.18575	0.29366	0.26163	0.14071	0.1989	0.21747
		3.74291	0.21058	0.24838	0.21125	0.1061	0.19031	0.18462
		3.77359	0.24356	0.20117	0.16146	0.07174	0.17818	0.14904
		3.80427	0.26947	0.15408	0.11606	0.0392	0.16273	0.11215
		3.83495	0.28254	0.11029	0.08194	0.01212	0.14432	0.07582
		3.86563	0.28178	0.07582	0.0704	0.02052	0.12352	0.04351
		3.89631	0.2686	0.06223	0.08249	0.04074	0.101	0.02746
		3.92699	0.24558	0.07351	0.10303	0.05631	0.0776	0.04155
		3.95767	0.21577	0.09441	0.12159	0.06639	0.05433	0.06315
		3.98835	0.18212	0.11378	0.13423	0.07106	0.03292	0.08164
		4.01903	0.14719	0.1275	0.13967	0.07092	0.01914	0.09481
		4.04971	0.11289	0.13416	0.13778	0.06694	0.02505	0.10204
		4.08039	0.08051	0.13353	0.12913	0.06047	0.04005	0.10334
		4.11107	0.05085	0.126	0.11473	0.05315	0.05463	0.09913
		4.14175	0.02442	0.11244	0.09591	0.04675	0.06677	0.09009
		4.17243	0.00211	0.09408	0.07425	0.04271	0.07582	0.07717
		4.20311	0.0173	0.07238	0.05158	0.04131	0.08153	0.06143
		4.23379	0.03164	0.04912	0.03048	0.04149	0.08387	0.04405
		4.26447	0.04129	0.02698	0.01806	0.04159	0.08293	0.0262
		4.29515	0.04626	0.01571	0.02499	0.0403	0.07895	0.00912
		4.32583	0.04706	0.02773	0.03808	0.03692	0.07223	0.00727
		4.35651	0.0449	0.0437	0.04891	0.03134	0.06317	0.02027
		4.38719	0.04186	0.05668	0.0557	0.02385	0.05223	0.03043
		4.41786	0.04071	0.06525	0.05799	0.01514	0.03986	0.03717
		4.44854	0.0435	0.06899	0.05582	0.00679	0.02659	0.04031
		4.47922	0.04984	0.06786	0.04956	0.00723	0.01288	0.03988
		4.5099	0.05767	0.06219	0.03988	0.01484	0.000812184	0.03617
		4.54058	0.06503	0.05259	0.02784	0.02181	0.01401	0.02967
		4.57126	0.07072	0.03999	0.0161	0.02698	0.02639	0.02122
		4.60194	0.07424	0.02601	0.01515	0.03004	0.03761	0.01293
		4.63262	0.07569	0.01562	0.02788	0.03111	0.04745	0.01212
		4.6633	0.07554	0.02096	0.04341	0.0308	0.05573	0.02126
		4.69398	0.07447	0.03564	0.05862	0.03029	0.06233	0.03286
		4.72466	0.07315	0.0512	0.07237	0.03117	0.06724	0.04434
		4.75534	0.07211	0.06547	0.08401	0.03465	0.07049	0.0548
		4.78602	0.07164	0.07754	0.09306	0.0407	0.07215	0.06369
		4.8167	0.07178	0.08686	0.09922	0.04829	0.07237	0.07068
		4.84738	0.07242	0.09316	0.10231	0.0562	0.07131	0.07557
		4.87806	0.07333	0.09634	0.10231	0.0634	0.06918	0.07828
		4.90874	0.07412	0.09647	0.09931	0.06909	0.06618	0.07885
		4.93942	0.07434	0.09376	0.09356	0.07274	0.06253	0.07741
		4.9701	0.07345	0.08856	0.08537	0.07404	0.05843	0.07418
		5.00078	0.07094	0.0813	0.07518	0.07287	0.05408	0.06944
		5.03146	0.06646	0.07245	0.0635	0.06933	0.04965	0.06353
		5.06214	0.05993	0.06254	0.05089	0.06368	0.04528	0.0568
		5.09282	0.05168	0.0521	0.03795	0.05632	0.04107	0.04962
		5.1235	0.04259	0.04162	0.02528	0.04773	0.03711	0.04238
		5.15418	0.03438	0.03155	0.01346	0.03847	0.03343	0.03539
		5.18486	0.0298	0.02228	0.00353	0.0291	0.03005	0.02897
		5.21553	0.03107	0.01412	0.00672	0.02014	0.02694	0.02334
		5.24621	0.03697	0.00729	0.01342	0.01209	0.02407	0.01864
		5.27689	0.0447	0.00191	0.01811	0.00543	0.0214	0.01485
		5.30757	0.05269	0.00203	0.02062	0.00241	0.01887	0.01186
		5.33825	0.0606	0.00462	0.02102	0.00524	0.01644	0.00945
		5.36893	0.06887	0.00614	0.01953	0.00774	0.01407	0.00754
		5.39961	0.0781	0.00699	0.01651	0.00927	0.01173	0.00635
		5.43029	0.08863	0.00779	0.01246	0.01019	0.00942	0.00651
		5.46097	0.10021	0.00906	0.00829	0.011	0.00719	0.00821
		5.49165	0.11206	0.01103	0.0062	0.01214	0.00517	0.01089
		5.52233	0.12301	0.01353	0.00843	0.01374	0.00383	0.01394
		5.55301	0.13184	0.0162	0.01241	0.01559	0.00395	0.01701
		5.58369	0.13741	0.01875	0.01616	0.01737	0.00542	0.01981
		5.61437	0.1389	0.0209	0.019	0.01879	0.00741	0.02215
		5.64505	0.13583	0.02248	0.02065	0.01964	0.00949	0.0239
		5.67573	0.1282	0.02334	0.02101	0.01982	0.01151	0.02496
		5.70641	0.11643	0.02345	0.02011	0.01936	0.01335	0.02531
		5.73709	0.10137	0.0228	0.01808	0.01838	0.01495	0.02497
		5.76777	0.08432	0.02145	0.01514	0.01707	0.01628	0.02402
		5.79845	0.06699	0.01949	0.0116	0.01566	0.01729	0.02256
		5.82913	0.05171	0.01708	0.00782	0.01439	0.01797	0.02074
		5.85981	0.04156	0.01438	0.00434	0.01336	0.01833	0.01871
		5.89049	0.03898	0.01157	0.00278	0.01257	0.01838	0.01663
		5.92117	0.04248	0.00889	0.00437	0.01186	0.01816	0.01464
		5.95185	0.04799	0.00663	0.0063	0.01104	0.01773	0.01286
		5.98253	0.05269	0.00519	0.00751	0.00995	0.01715	0.01136
		6.0132	0.05548	0.0049	0.00777	0.00858	0.0165	0.01015
		6.04388	0.05617	0.00548	0.00707	0.00712	0.01584	0.00925
		6.07456	0.05504	0.00633	0.0055	0.0061	0.01525	0.00862
		6.10524	0.05249	0.00706	0.0034	0.00635	0.01476	0.00825
		6.13592	0.0489	0.00752	0.00248	0.00806	0.0144	0.00816
		6.1666	0.04447	0.00769	0.00491	0.01058	0.01415	0.00831
		6.19728	0.03926	0.00758	0.00842	0.01335	0.01397	0.00865
		6.22796	0.03328	0.00728	0.01207	0.01602	0.01379	0.00909
		6.25864	0.02665	0.0069	0.01552	0.0184	0.01357	0.00952
		6.28932	0.0199	0.00664	0.01859	0.02037	0.01325	0.00986
		6.32	0.01477	0.0067	0.02112	0.02187	0.0128	0.01005
		6.35068	0.01461	0.00723	0.02301	0.0229	0.01219	0.01005
		6.38136	0.01971	0.00825	0.02424	0.02348	0.01143	0.00991
		6.41204	0.02662	0.00964	0.02479	0.02366	0.01053	0.00968
		6.44272	0.03322	0.01124	0.02471	0.02352	0.0095	0.00948
		6.4734	0.03858	0.01289	0.02407	0.02315	0.00838	0.00941
		6.50408	0.04221	0.01446	0.02294	0.02261	0.00721	0.00952
		6.53476	0.04398	0.01586	0.02143	0.02197	0.00601	0.00981
		6.56544	0.04397	0.017	0.01962	0.02128	0.00484	0.01018
		6.59612	0.04246	0.01783	0.01759	0.02058	0.00378	0.0105
		6.6268	0.03992	0.01831	0.01542	0.01988	0.00303	0.01063
		6.65748	0.03688	0.01845	0.0132	0.0192	0.0029	0.01046
		6.68816	0.03395	0.01828	0.011	0.01854	0.00351	0.00992
		6.71884	0.03165	0.01785	0.00894	0.01789	0.00462	0.00898
		6.74952	0.0303	0.01723	0.00721	0.01726	0.00599	0.00767
		6.7802	0.02991	0.01652	0.00605	0.01665	0.00749	0.00609
		6.81087	0.03023	0.01579	0.00571	0.01604	0.00904	0.00443
		6.84155	0.03088	0.01513	0.00612	0.01543	0.01058	0.00325
		6.87223	0.03155	0.01455	0.00694	0.01479	0.01205	0.00351
		6.90291	0.03213	0.01406	0.00781	0.0141	0.0134	0.00501
		6.93359	0.03273	0.01363	0.00853	0.01333	0.01456	0.00686
		6.96427	0.03372	0.0132	0.00897	0.01246	0.01549	0.00861
		6.99495	0.03557	0.01274	0.0091	0.0115	0.01613	0.01007
		7.02563	0.03861	0.01219	0.0089	0.01051	0.01645	0.01114
		7.05631	0.0428	0.01155	0.00839	0.00961	0.01642	0.01176
		7.08699	0.0477	0.01083	0.00761	0.00897	0.01603	0.0119
		7.11767	0.05258	0.01005	0.00661	0.0088	0.01528	0.01157
		7.14835	0.05666	0.00925	0.00546	0.00919	0.01422	0.01083
		7.17903	0.05922	0.00844	0.00421	0.01004	0.01289	0.00973
		7.20971	0.05968	0.00763	0.00296	0.01113	0.01138	0.00836
		7.24039	0.05774	0.00681	0.00194	0.01223	0.00984	0.00684
		7.27107	0.05341	0.00596	0.00174	0.01314	0.00847	0.00525
		7.30175	0.0471	0.00503	0.00255	0.01371	0.00756	0.00372
		7.33243	0.0398	0.00401	0.00372	0.01387	0.00739	0.00238
		7.36311	0.03332	0.00289	0.00492	0.01359	0.00799	0.00139
		7.39379	0.03038	0.00174	0.00605	0.01288	0.00913	0.00112
		7.42447	0.03276	0.00105	0.00702	0.01182	0.0105	0.00143
		7.45515	0.03898	0.0018	0.00777	0.01053	0.01187	0.00175
		7.48583	0.04625	0.00309	0.00823	0.00916	0.01308	0.00192
		7.51651	0.05259	0.00438	0.00834	0.00791	0.01405	0.00196
		7.54719	0.05686	0.00555	0.00805	0.00696	0.01473	0.00194
		7.57787	0.05851	0.00651	0.00733	0.00642	0.01511	0.00196
		7.60854	0.05742	0.00722	0.00617	0.00626	0.01519	0.00206
		7.63922	0.05379	0.00765	0.00459	0.0063	0.01501	0.0022
		7.6699	0.04812	0.00781	0.00277	0.00634	0.01463	0.00228
		7.70058	0.04115	0.00773	0.00175	0.00627	0.01413	0.00223
		7.73126	0.0338	0.00751	0.00352	0.00605	0.01359	0.00197
		7.76194	0.02718	0.00729	0.00628	0.00571	0.01311	0.00155
		7.79262	0.02246	0.0072	0.00926	0.00532	0.01274	0.00125
		7.8233	0.02027	0.00739	0.01226	0.00496	0.01254	0.00179
		7.85398	0.02004	0.00789	0.01513	0.00469	0.01249	0.0031
		7.88466	0.02035	0.00863	0.01773	0.00449	0.01256	0.00479
		7.91534	0.02011	0.00947	0.01996	0.00432	0.01267	0.00671
		7.94602	0.01884	0.01028	0.02172	0.00411	0.01274	0.00874
		7.9767	0.01658	0.01095	0.02292	0.00385	0.01271	0.01077
		8.00738	0.01375	0.01138	0.02351	0.00362	0.01251	0.0127
		8.03806	0.01106	0.01153	0.02346	0.00361	0.01211	0.01442
		8.06874	0.00944	0.01137	0.02278	0.00397	0.0115	0.01586
		8.09942	0.00929	0.01092	0.02149	0.00473	0.01067	0.01693
		8.1301	0.00992	0.0102	0.01964	0.00571	0.00965	0.01757
		8.16078	0.01029	0.00927	0.0173	0.00674	0.00846	0.01774
		8.19146	0.00989	0.0082	0.01458	0.00764	0.00716	0.01744
		8.22214	0.00889	0.00706	0.01159	0.0083	0.00579	0.01667
		8.25282	0.00836	0.00595	0.00847	0.00863	0.00441	0.01548
		8.2835	0.01	0.00493	0.00545	0.00858	0.00307	0.0139
		8.31418	0.01396	0.00406	0.00312	0.00816	0.00183	0.01202
		8.34486	0.01908	0.00335	0.00324	0.00739	0.000801982	0.00992
		8.37554	0.02432	0.00277	0.0053	0.00638	0.000569658	0.0077
		8.40621	0.02897	0.00223	0.00755	0.00525	0.00117	0.00546
		8.43689	0.03246	0.00165	0.00955	0.00424	0.00169	0.00331
		8.46757	0.03439	0.000995913	0.01115	0.00367	0.00203	0.00146
		8.49825	0.03452	0.000418088	0.01232	0.00375	0.00219	0.00122
		8.52893	0.0328	0.000975536	0.01303	0.00432	0.00223	0.00251
		8.55961	0.02933	0.00199	0.01331	0.00502	0.00223	0.0037
		8.59029	0.02442	0.0031	0.01317	0.00562	0.00229	0.00459
		8.62097	0.01859	0.00423	0.01268	0.00598	0.00252	0.00516
		8.65165	0.01272	0.00531	0.01189	0.00608	0.00296	0.00542
		8.68233	0.00882	0.00631	0.01088	0.00594	0.00357	0.00541
		8.71301	0.00983	0.00719	0.00975	0.00559	0.00426	0.00515
		8.74369	0.01393	0.00794	0.00859	0.00513	0.00498	0.00471
		8.77437	0.01809	0.00856	0.00752	0.00464	0.00568	0.00416
		8.80505	0.0212	0.00906	0.00663	0.0042	0.00633	0.00355
		8.83573	0.0229	0.0095	0.00602	0.00386	0.00689	0.00296
		8.86641	0.02314	0.0099	0.00567	0.00361	0.00737	0.00246
		8.89709	0.02205	0.01032	0.00552	0.00343	0.00776	0.00211
		8.92777	0.01997	0.01077	0.00541	0.00328	0.00806	0.00196
		8.95845	0.01738	0.01125	0.0052	0.0032	0.00828	0.00198
		8.98913	0.01488	0.01172	0.00478	0.00331	0.00844	0.0021
		9.01981	0.0131	0.01213	0.00409	0.00371	0.00855	0.00228
		9.05049	0.01239	0.01241	0.00309	0.00447	0.0086	0.0025
		9.08117	0.01253	0.01251	0.00179	0.00548	0.0086	0.00277
		9.11185	0.01295	0.01237	0.000497055	0.00665	0.00852	0.0031
		9.14253	0.01319	0.01195	0.00181	0.00784	0.00836	0.00352
		9.17321	0.01313	0.01124	0.0038	0.00896	0.00811	0.00404
		9.20388	0.01293	0.01025	0.0059	0.0099	0.00774	0.00465
		9.23456	0.01295	0.00902	0.00799	0.01061	0.00725	0.00532
		9.26524	0.01348	0.00764	0.00997	0.01105	0.00664	0.00603
		9.29592	0.01449	0.00627	0.01173	0.01123	0.00595	0.00674
		9.3266	0.01563	0.00514	0.01318	0.01117	0.00522	0.00742
		9.35728	0.01643	0.00462	0.01424	0.01099	0.00456	0.00802
		9.38796	0.0165	0.00492	0.01483	0.0108	0.00411	0.0085
		9.41864	0.0156	0.00581	0.01491	0.0108	0.00404	0.00884
		9.44932	0.01371	0.00689	0.01447	0.01111	0.00442	0.00901
		9.48	0.01103	0.0079	0.01351	0.0118	0.00515	0.00899
		9.51068	0.00822	0.00867	0.01208	0.01282	0.00604	0.00879
		9.54136	0.00683	0.00911	0.01023	0.01404	0.00696	0.00841
		9.57204	0.0083	0.00917	0.00805	0.01528	0.0078	0.00789
		9.60272	0.01134	0.00883	0.00565	0.01637	0.00849	0.00727
		9.6334	0.01435	0.00809	0.00313	0.0172	0.00897	0.00661
		9.66408	0.01653	0.00701	0.000651837	0.01765	0.00921	0.006
		9.69476	0.01751	0.00562	0.00176	0.01765	0.00919	0.00551
		9.72544	0.01713	0.004	0.00388	0.01719	0.00888	0.00522
		9.75612	0.01546	0.0023	0.00565	0.01626	0.00829	0.00515
		9.7868	0.0127	0.00121	0.007	0.0149	0.00745	0.00526
		9.81748	0.00922	0.00231	0.00785	0.01319	0.00636	0.00545
		9.84816	0.00557	0.00407	0.00819	0.01126	0.00508	0.00566
		9.87884	0.00289	0.0058	0.00799	0.00924	0.00368	0.00581
		9.90952	0.00344	0.00736	0.00729	0.00739	0.00229	0.00588
		9.9402	0.00518	0.00869	0.00614	0.00604	0.0015	0.00584
		9.97088	0.00615	0.00974	0.00463	0.00559	0.00229	0.00572

## Sheet: Figure 3d
		ZrO2	UiO-67	ZW-UiO-67	ZW-UiO-67·TFSA	agZW-UiO-67·TFSA	agrZW-UiO-67·TFSA
	R (Å)	|FT(k2χ(k)| (Å-3)	|FT(k2χ(k)| (Å-3)	|FT(k2χ(k)| (Å-3)	|FT(k2χ(k)| (Å-3)	|FT(k2χ(k)| (Å-3)	|FT(k2χ(k)| (Å-3)
	0	0.01762	0.11278	0.15356	0.08979	0.15139	0.20269
	0.03068	0.01212	0.11789	0.14958	0.08909	0.12913	0.19774
	0.06136	0.00862	0.12616	0.14201	0.08851	0.10963	0.19373
	0.09204	0.0069	0.13413	0.13314	0.08823	0.09716	0.19044
	0.12272	0.00592	0.1392	0.12601	0.08826	0.09551	0.18772
	0.1534	0.00501	0.13997	0.12336	0.08846	0.10463	0.18545
	0.18408	0.00454	0.13624	0.12619	0.08873	0.12045	0.1836
	0.21476	0.00548	0.12895	0.13306	0.08912	0.13849	0.18216
	0.24544	0.00818	0.12021	0.14112	0.08979	0.1556	0.18116
	0.27612	0.01244	0.11314	0.14761	0.09087	0.16977	0.18065
	0.3068	0.01808	0.11102	0.15069	0.09231	0.17978	0.18066
	0.33748	0.02479	0.11558	0.14972	0.09392	0.18492	0.18122
	0.36816	0.032	0.12572	0.14539	0.09546	0.18489	0.18231
	0.39884	0.03894	0.13843	0.13964	0.09692	0.17975	0.1839
	0.42951	0.04482	0.15055	0.13545	0.0986	0.16996	0.18592
	0.46019	0.04912	0.15966	0.13589	0.10104	0.15643	0.18827
	0.49087	0.05178	0.16439	0.14246	0.10466	0.14068	0.19084
	0.52155	0.05341	0.16441	0.15412	0.10936	0.12508	0.19356
	0.55223	0.05525	0.16047	0.16796	0.11445	0.11311	0.19634
	0.58291	0.0586	0.15445	0.18065	0.11879	0.10887	0.19915
	0.61359	0.06401	0.14916	0.18948	0.12134	0.11488	0.20202
	0.64427	0.07085	0.14769	0.1927	0.12166	0.13001	0.20501
	0.67495	0.07777	0.15203	0.18975	0.12029	0.15072	0.20828
	0.70563	0.08351	0.16187	0.18147	0.11897	0.17343	0.21204
	0.73631	0.08754	0.17472	0.17025	0.12018	0.19543	0.21654
	0.76699	0.09034	0.18717	0.16023	0.12589	0.21472	0.22209
	0.79767	0.09325	0.19603	0.15649	0.13608	0.22989	0.22898
	0.82835	0.0978	0.19887	0.16268	0.14843	0.23994	0.23747
	0.85903	0.10457	0.19433	0.1783	0.15951	0.24423	0.24774
	0.88971	0.11249	0.18244	0.19913	0.1659	0.24255	0.25985
	0.92039	0.11929	0.16524	0.21988	0.16494	0.23509	0.27375
	0.95107	0.12251	0.14804	0.23604	0.15509	0.2226	0.28924
	0.98175	0.12065	0.14064	0.24443	0.13626	0.20658	0.306
	1.01243	0.11426	0.15367	0.24344	0.11037	0.18961	0.32362
	1.04311	0.10737	0.18871	0.23345	0.08333	0.17568	0.3416
	1.07379	0.10818	0.23852	0.21766	0.07046	0.17002	0.35939
	1.10447	0.12453	0.2952	0.20336	0.0887	0.1772	0.37645
	1.13515	0.15596	0.35292	0.20223	0.12816	0.1983	0.39223
	1.16583	0.19572	0.40747	0.22484	0.17477	0.23057	0.40628
	1.1965	0.23682	0.4558	0.27191	0.22264	0.26988	0.41821
	1.22718	0.27392	0.49587	0.33571	0.26973	0.31251	0.42783
	1.25786	0.30339	0.52663	0.40735	0.31572	0.35555	0.43513
	1.28854	0.32346	0.54813	0.47954	0.36106	0.39679	0.44039
	1.31922	0.33425	0.56158	0.54666	0.4063	0.4346	0.44424
	1.3499	0.33774	0.56935	0.60443	0.45161	0.46779	0.44773
	1.38058	0.33743	0.57483	0.6499	0.49648	0.49567	0.45231
	1.41126	0.33739	0.58204	0.68151	0.53997	0.51801	0.45984
	1.44194	0.34096	0.59494	0.69932	0.58117	0.53513	0.47238
	1.47262	0.34965	0.61657	0.70522	0.61985	0.5479	0.49191
	1.5033	0.36309	0.6483	0.70312	0.65696	0.55781	0.51999
	1.53398	0.38027	0.6897	0.69891	0.69482	0.56686	0.55742
	1.56466	0.40107	0.73891	0.69993	0.73675	0.5775	0.60415
	1.59534	0.42717	0.79344	0.71352	0.7861	0.59231	0.65934
	1.62602	0.4617	0.85078	0.74489	0.84501	0.61359	0.72157
	1.6567	0.50764	0.90887	0.79539	0.9134	0.64293	0.78907
	1.68738	0.56597	0.96625	0.86226	0.98879	0.68085	0.85984
	1.71806	0.63481	1.02201	0.93995	1.06686	0.72678	0.93184
	1.74874	0.7099	1.07565	1.02196	1.1425	0.77917	1.00304
	1.77942	0.78578	1.12682	1.102	1.21078	0.83583	1.07145
	1.8101	0.85706	1.17507	1.17474	1.2678	0.89423	1.1352
	1.84078	0.91921	1.21965	1.236	1.31108	0.95175	1.19254
	1.87146	0.96913	1.2594	1.28281	1.33976	1.00586	1.24189
	1.90214	1.00528	1.29276	1.31342	1.35442	1.05423	1.28187
	1.93282	1.02751	1.31786	1.32715	1.35661	1.09482	1.31135
	1.9635	1.03671	1.33273	1.32427	1.34827	1.12589	1.32941
	1.99418	1.03432	1.33551	1.3059	1.33109	1.14607	1.33545
	2.02485	1.02182	1.32471	1.27376	1.30604	1.15437	1.32914
	2.05553	1.00038	1.2994	1.23004	1.27318	1.1502	1.31047
	2.08621	0.97078	1.25941	1.17717	1.23189	1.13335	1.27972
	2.11689	0.93356	1.20539	1.11763	1.18131	1.10401	1.2375
	2.14757	0.88932	1.13888	1.05378	1.121	1.06276	1.18472
	2.17825	0.83912	1.06226	0.98771	1.05143	1.01053	1.12257
	2.20893	0.78458	0.97863	0.92106	0.97431	0.94859	1.05253
	2.23961	0.7279	0.89164	0.85501	0.89263	0.87852	0.9763
	2.27029	0.67148	0.8052	0.79023	0.81025	0.80218	0.89582
	2.30097	0.61741	0.72307	0.72692	0.73133	0.72168	0.81319
	2.33165	0.56694	0.64843	0.66491	0.65933	0.63933	0.73072
	2.36233	0.52018	0.58322	0.60381	0.59615	0.55771	0.65078
	2.39301	0.47627	0.52771	0.54314	0.54154	0.47958	0.57586
	2.42369	0.43391	0.48039	0.48255	0.49337	0.40801	0.50835
	2.45437	0.39212	0.43838	0.42194	0.44865	0.34629	0.45043
	2.48505	0.35083	0.39827	0.36165	0.40489	0.29769	0.40361
	2.51573	0.31102	0.3571	0.30258	0.36117	0.26455	0.36833
	2.54641	0.27455	0.31301	0.2465	0.3186	0.24685	0.34351
	2.57709	0.24336	0.26564	0.19642	0.28005	0.24127	0.32662
	2.60777	0.21854	0.21635	0.15726	0.24916	0.24245	0.31431
	2.63845	0.19948	0.16856	0.13546	0.22838	0.24509	0.30318
	2.66913	0.18393	0.12886	0.1341	0.21697	0.24527	0.29042
	2.69981	0.1691	0.10776	0.1473	0.2109	0.24063	0.27403
	2.73049	0.15279	0.11171	0.16529	0.205	0.23001	0.25285
	2.76117	0.13414	0.13126	0.18095	0.19542	0.21316	0.22642
	2.79184	0.11368	0.15273	0.19046	0.18065	0.19047	0.19481
	2.82252	0.09304	0.16815	0.19212	0.1616	0.16288	0.15853
	2.8532	0.07463	0.17397	0.18578	0.14121	0.13189	0.11842
	2.88388	0.061	0.16919	0.17272	0.12357	0.1	0.07562
	2.91456	0.05374	0.155	0.15602	0.11208	0.0723	0.03209
	2.94524	0.05211	0.13546	0.14124	0.10683	0.06019	0.02
	2.97592	0.05412	0.11953	0.13642	0.10394	0.07309	0.06205
	3.0066	0.05926	0.12135	0.14814	0.0983	0.10087	0.10487
	3.03728	0.06982	0.14867	0.17586	0.08648	0.13265	0.14533
	3.06796	0.08951	0.19454	0.21375	0.06834	0.16391	0.18239
	3.09864	0.12098	0.24908	0.25602	0.0508	0.19276	0.21533
	3.12932	0.16503	0.30559	0.29854	0.05546	0.21828	0.24366
	3.16	0.22115	0.35973	0.33864	0.08895	0.24003	0.26714
	3.19068	0.28781	0.40859	0.37465	0.13451	0.25795	0.28571
	3.22136	0.36241	0.45023	0.40573	0.18297	0.2722	0.29955
	3.25204	0.44132	0.48352	0.43159	0.22961	0.28315	0.30902
	3.28272	0.51996	0.50807	0.45243	0.2713	0.29127	0.31463
	3.3134	0.59312	0.52413	0.46869	0.30586	0.29714	0.31702
	3.34408	0.65539	0.53245	0.48089	0.33197	0.3013	0.3169
	3.37476	0.70168	0.53414	0.48946	0.34908	0.30421	0.31497
	3.40544	0.72775	0.53041	0.49453	0.35724	0.3062	0.31185
	3.43612	0.73069	0.52242	0.49594	0.35696	0.30743	0.30803
	3.4668	0.70924	0.51102	0.49318	0.34895	0.30785	0.30382
	3.49748	0.66409	0.4967	0.48555	0.33401	0.30725	0.2993
	3.52816	0.5979	0.47948	0.4723	0.31291	0.30529	0.29435
	3.55884	0.5153	0.45905	0.45275	0.28636	0.30158	0.28868
	3.58952	0.42285	0.43487	0.42654	0.25515	0.29569	0.2819
	3.62019	0.32937	0.40641	0.39363	0.2202	0.28727	0.27357
	3.65087	0.24724	0.37333	0.35448	0.1827	0.27606	0.2633
	3.68155	0.19431	0.33561	0.31001	0.14421	0.26191	0.25075
	3.71223	0.18575	0.29366	0.26163	0.10669	0.24481	0.23574
	3.74291	0.21058	0.24838	0.21125	0.07278	0.22489	0.21819
	3.77359	0.24356	0.20117	0.16146	0.04672	0.20243	0.19819
	3.80427	0.26947	0.15408	0.11606	0.03571	0.17781	0.17595
	3.83495	0.28254	0.11029	0.08194	0.04023	0.15153	0.15181
	3.86563	0.28178	0.07582	0.0704	0.04817	0.12421	0.12624
	3.89631	0.2686	0.06223	0.08249	0.05258	0.09654	0.09977
	3.92699	0.24558	0.07351	0.10303	0.05215	0.0694	0.07305
	3.95767	0.21577	0.09441	0.12159	0.04793	0.04422	0.04688
	3.98835	0.18212	0.11378	0.13423	0.04263	0.02521	0.02291
	4.01903	0.14719	0.1275	0.13967	0.04015	0.0253	0.01354
	4.04971	0.11289	0.13416	0.13778	0.04319	0.04081	0.0306
	4.08039	0.08051	0.13353	0.12913	0.05035	0.05796	0.04976
	4.11107	0.05085	0.126	0.11473	0.05816	0.07321	0.06679
	4.14175	0.02442	0.11244	0.09591	0.06388	0.08565	0.08093
	4.17243	0.00211	0.09408	0.07425	0.06595	0.09494	0.09188
	4.20311	0.0173	0.07238	0.05158	0.06377	0.10098	0.09951
	4.23379	0.03164	0.04912	0.03048	0.05745	0.10383	0.10381
	4.26447	0.04129	0.02698	0.01806	0.04765	0.10365	0.10488
	4.29515	0.04626	0.01571	0.02499	0.03545	0.10071	0.10291
	4.32583	0.04706	0.02773	0.03808	0.02216	0.09534	0.09821
	4.35651	0.0449	0.0437	0.04891	0.00915	0.08796	0.09112
	4.38719	0.04186	0.05668	0.0557	0.00275	0.07904	0.0821
	4.41786	0.04071	0.06525	0.05799	0.01156	0.06913	0.07166
	4.44854	0.0435	0.06899	0.05582	0.01738	0.05891	0.06044
	4.47922	0.04984	0.06786	0.04956	0.0198	0.04921	0.04927
	4.5099	0.05767	0.06219	0.03988	0.01913	0.04118	0.03936
	4.54058	0.06503	0.05259	0.02784	0.01642	0.03629	0.03265
	4.57126	0.07072	0.03999	0.0161	0.01419	0.03569	0.03128
	4.60194	0.07424	0.02601	0.01515	0.01611	0.03906	0.03536
	4.63262	0.07569	0.01562	0.02788	0.02242	0.04486	0.04262
	4.6633	0.07554	0.02096	0.04341	0.03046	0.0516	0.05091
	4.69398	0.07447	0.03564	0.05862	0.03847	0.05833	0.05904
	4.72466	0.07315	0.0512	0.07237	0.04561	0.0645	0.06638
	4.75534	0.07211	0.06547	0.08401	0.05157	0.06979	0.07263
	4.78602	0.07164	0.07754	0.09306	0.05637	0.07405	0.07761
	4.8167	0.07178	0.08686	0.09922	0.06022	0.07718	0.08127
	4.84738	0.07242	0.09316	0.10231	0.06337	0.07915	0.0836
	4.87806	0.07333	0.09634	0.10231	0.06597	0.07995	0.08464
	4.90874	0.07412	0.09647	0.09931	0.06794	0.0796	0.08443
	4.93942	0.07434	0.09376	0.09356	0.069	0.07812	0.08306
	4.9701	0.07345	0.08856	0.08537	0.06878	0.07558	0.08063
	5.00078	0.07094	0.0813	0.07518	0.06691	0.07203	0.07722
	5.03146	0.06646	0.07245	0.0635	0.06316	0.06756	0.07295
	5.06214	0.05993	0.06254	0.05089	0.05748	0.06227	0.06794
	5.09282	0.05168	0.0521	0.03795	0.05004	0.05628	0.0623
	5.1235	0.04259	0.04162	0.02528	0.04125	0.04972	0.05616
	5.15418	0.03438	0.03155	0.01346	0.03163	0.04275	0.04968
	5.18486	0.0298	0.02228	0.00353	0.02184	0.03556	0.04301
	5.21553	0.03107	0.01412	0.00672	0.01261	0.02837	0.03633
	5.24621	0.03697	0.00729	0.01342	0.00516	0.02147	0.02987
	5.27689	0.0447	0.00191	0.01811	0.00507	0.01537	0.0239
	5.30757	0.05269	0.00203	0.02062	0.00957	0.01107	0.01883
	5.33825	0.0606	0.00462	0.02102	0.01305	0.01021	0.01524
	5.36893	0.06887	0.00614	0.01953	0.01527	0.01262	0.01375
	5.39961	0.0781	0.00699	0.01651	0.01663	0.01618	0.01431
	5.43029	0.08863	0.00779	0.01246	0.01773	0.01964	0.01606
	5.46097	0.10021	0.00906	0.00829	0.01909	0.02252	0.01811
	5.49165	0.11206	0.01103	0.0062	0.02082	0.02462	0.01991
	5.52233	0.12301	0.01353	0.00843	0.02268	0.02589	0.02118
	5.55301	0.13184	0.0162	0.01241	0.02422	0.02632	0.02182
	5.58369	0.13741	0.01875	0.01616	0.02503	0.02594	0.02179
	5.61437	0.1389	0.0209	0.019	0.02486	0.02485	0.02113
	5.64505	0.13583	0.02248	0.02065	0.0237	0.02313	0.01989
	5.67573	0.1282	0.02334	0.02101	0.02176	0.02091	0.01817
	5.70641	0.11643	0.02345	0.02011	0.01949	0.01832	0.01609
	5.73709	0.10137	0.0228	0.01808	0.01755	0.01551	0.01378
	5.76777	0.08432	0.02145	0.01514	0.01658	0.01264	0.01139
	5.79845	0.06699	0.01949	0.0116	0.01678	0.00987	0.00907
	5.82913	0.05171	0.01708	0.00782	0.01773	0.00738	0.00702
	5.85981	0.04156	0.01438	0.00434	0.01873	0.00543	0.00547
	5.89049	0.03898	0.01157	0.00278	0.01922	0.00431	0.00464
	5.92117	0.04248	0.00889	0.00437	0.01891	0.00418	0.00456
	5.95185	0.04799	0.00663	0.0063	0.01778	0.00465	0.00492
	5.98253	0.05269	0.00519	0.00751	0.016	0.00521	0.00542
	6.0132	0.05548	0.0049	0.00777	0.01396	0.00563	0.00589
	6.04388	0.05617	0.00548	0.00707	0.01218	0.00586	0.00635
	6.07456	0.05504	0.00633	0.0055	0.01114	0.00594	0.00691
	6.10524	0.05249	0.00706	0.0034	0.01097	0.00598	0.00769
	6.13592	0.0489	0.00752	0.00248	0.01131	0.00611	0.00875
	6.1666	0.04447	0.00769	0.00491	0.01167	0.00644	0.01012
	6.19728	0.03926	0.00758	0.00842	0.01175	0.00702	0.01171
	6.22796	0.03328	0.00728	0.01207	0.01153	0.0078	0.01344
	6.25864	0.02665	0.0069	0.01552	0.01133	0.00869	0.01518
	6.28932	0.0199	0.00664	0.01859	0.01163	0.00958	0.01685
	6.32	0.01477	0.0067	0.02112	0.01276	0.01038	0.01834
	6.35068	0.01461	0.00723	0.02301	0.01468	0.01103	0.01959
	6.38136	0.01971	0.00825	0.02424	0.01698	0.01147	0.02055
	6.41204	0.02662	0.00964	0.02479	0.01923	0.0117	0.02118
	6.44272	0.03322	0.01124	0.02471	0.02106	0.01171	0.02147
	6.4734	0.03858	0.01289	0.02407	0.02223	0.01152	0.02144
	6.50408	0.04221	0.01446	0.02294	0.02261	0.01119	0.02112
	6.53476	0.04398	0.01586	0.02143	0.02215	0.01076	0.02056
	6.56544	0.04397	0.017	0.01962	0.02089	0.01033	0.01984
	6.59612	0.04246	0.01783	0.01759	0.01893	0.00994	0.01903
	6.6268	0.03992	0.01831	0.01542	0.01639	0.00967	0.01821
	6.65748	0.03688	0.01845	0.0132	0.01347	0.00954	0.01745
	6.68816	0.03395	0.01828	0.011	0.01037	0.00953	0.0168
	6.71884	0.03165	0.01785	0.00894	0.00748	0.0096	0.01627
	6.74952	0.0303	0.01723	0.00721	0.0055	0.00968	0.01586
	6.7802	0.02991	0.01652	0.00605	0.00553	0.0097	0.0155
	6.81087	0.03023	0.01579	0.00571	0.00723	0.00959	0.01515
	6.84155	0.03088	0.01513	0.00612	0.00936	0.0093	0.01473
	6.87223	0.03155	0.01455	0.00694	0.01126	0.0088	0.01419
	6.90291	0.03213	0.01406	0.00781	0.01266	0.00808	0.01348
	6.93359	0.03273	0.01363	0.00853	0.01342	0.00714	0.01259
	6.96427	0.03372	0.0132	0.00897	0.01352	0.006	0.01153
	6.99495	0.03557	0.01274	0.0091	0.01301	0.00469	0.01032
	7.02563	0.03861	0.01219	0.0089	0.01205	0.00325	0.00904
	7.05631	0.0428	0.01155	0.00839	0.01088	0.00174	0.00779
	7.08699	0.0477	0.01083	0.00761	0.00983	0.000401009	0.00671
	7.11767	0.05258	0.01005	0.00661	0.00923	0.0015	0.006
	7.14835	0.05666	0.00925	0.00546	0.00927	0.00297	0.00581
	7.17903	0.05922	0.00844	0.00421	0.00979	0.00435	0.00616
	7.20971	0.05968	0.00763	0.00296	0.0105	0.00559	0.00685
	7.24039	0.05774	0.00681	0.00194	0.01111	0.00663	0.00768
	7.27107	0.05341	0.00596	0.00174	0.01147	0.00746	0.00847
	7.30175	0.0471	0.00503	0.00255	0.01154	0.00805	0.00913
	7.33243	0.0398	0.00401	0.00372	0.0114	0.00839	0.00959
	7.36311	0.03332	0.00289	0.00492	0.0112	0.00848	0.00981
	7.39379	0.03038	0.00174	0.00605	0.01108	0.00833	0.00981
	7.42447	0.03276	0.00105	0.00702	0.01115	0.00794	0.00958
	7.45515	0.03898	0.0018	0.00777	0.01139	0.00735	0.00917
	7.48583	0.04625	0.00309	0.00823	0.0117	0.00658	0.00861
	7.51651	0.05259	0.00438	0.00834	0.01196	0.00567	0.00798
	7.54719	0.05686	0.00555	0.00805	0.01206	0.00465	0.00735
	7.57787	0.05851	0.00651	0.00733	0.01195	0.00357	0.0068
	7.60854	0.05742	0.00722	0.00617	0.01164	0.00249	0.00639
	7.63922	0.05379	0.00765	0.00459	0.01121	0.00158	0.00618
	7.6699	0.04812	0.00781	0.00277	0.01078	0.00129	0.00616
	7.70058	0.04115	0.00773	0.00175	0.01046	0.00189	0.00627
	7.73126	0.0338	0.00751	0.00352	0.01034	0.00279	0.00645
	7.76194	0.02718	0.00729	0.00628	0.01044	0.00372	0.00661
	7.79262	0.02246	0.0072	0.00926	0.0107	0.00459	0.00669
	7.8233	0.02027	0.00739	0.01226	0.01103	0.00537	0.00666
	7.85398	0.02004	0.00789	0.01513	0.01133	0.00605	0.0065
	7.88466	0.02035	0.00863	0.01773	0.01156	0.00663	0.00619
	7.91534	0.02011	0.00947	0.01996	0.01167	0.00709	0.00575
	7.94602	0.01884	0.01028	0.02172	0.01167	0.00745	0.00519
	7.9767	0.01658	0.01095	0.02292	0.01162	0.00768	0.00454
	8.00738	0.01375	0.01138	0.02351	0.01159	0.00781	0.00384
	8.03806	0.01106	0.01153	0.02346	0.01168	0.00781	0.00311
	8.06874	0.00944	0.01137	0.02278	0.01198	0.00771	0.00241
	8.09942	0.00929	0.01092	0.02149	0.0125	0.00748	0.00178
	8.1301	0.00992	0.0102	0.01964	0.01322	0.00714	0.00127
	8.16078	0.01029	0.00927	0.0173	0.01404	0.00668	0.000937977
	8.19146	0.00989	0.0082	0.01458	0.01482	0.0061	0.000802434
	8.22214	0.00889	0.00706	0.01159	0.01542	0.00542	0.000767888
	8.25282	0.00836	0.00595	0.00847	0.01572	0.00464	0.000707053
	8.2835	0.01	0.00493	0.00545	0.01563	0.00378	0.000549566
	8.31418	0.01396	0.00406	0.00312	0.01511	0.00287	0.000293333
	8.34486	0.01908	0.00335	0.00324	0.01413	0.00194	0.000298812
	8.37554	0.02432	0.00277	0.0053	0.01274	0.00117	0.000806683
	8.40621	0.02897	0.00223	0.00755	0.011	0.00113	0.00146
	8.43689	0.03246	0.00165	0.00955	0.00901	0.00186	0.00221
	8.46757	0.03439	0.000995913	0.01115	0.00689	0.0028	0.00303
	8.49825	0.03452	0.000418088	0.01232	0.00477	0.00373	0.00387
	8.52893	0.0328	0.000975536	0.01303	0.00286	0.00461	0.00471
	8.55961	0.02933	0.00199	0.01331	0.0017	0.0054	0.00553
	8.59029	0.02442	0.0031	0.01317	0.00214	0.00607	0.00629
	8.62097	0.01859	0.00423	0.01268	0.00324	0.00661	0.00698
	8.65165	0.01272	0.00531	0.01189	0.00422	0.007	0.00757
	8.68233	0.00882	0.00631	0.01088	0.00494	0.00725	0.00805
	8.71301	0.00983	0.00719	0.00975	0.00537	0.00734	0.00841
	8.74369	0.01393	0.00794	0.00859	0.00554	0.00729	0.00865
	8.77437	0.01809	0.00856	0.00752	0.00548	0.00711	0.00877
	8.80505	0.0212	0.00906	0.00663	0.00526	0.00683	0.00877
	8.83573	0.0229	0.0095	0.00602	0.00493	0.00647	0.00867
	8.86641	0.02314	0.0099	0.00567	0.0046	0.00609	0.00848
	8.89709	0.02205	0.01032	0.00552	0.00433	0.00574	0.00821
	8.92777	0.01997	0.01077	0.00541	0.00422	0.00547	0.00787
	8.95845	0.01738	0.01125	0.0052	0.00426	0.00535	0.00749
	8.98913	0.01488	0.01172	0.00478	0.0044	0.00539	0.00707
	9.01981	0.0131	0.01213	0.00409	0.00455	0.00561	0.00663
	9.05049	0.01239	0.01241	0.00309	0.00461	0.00596	0.00618
	9.08117	0.01253	0.01251	0.00179	0.00451	0.00638	0.00573
	9.11185	0.01295	0.01237	0.000497055	0.00423	0.00682	0.00529
	9.14253	0.01319	0.01195	0.00181	0.00377	0.00724	0.00488
	9.17321	0.01313	0.01124	0.0038	0.00321	0.0076	0.00453
	9.20388	0.01293	0.01025	0.0059	0.00274	0.00787	0.00427
	9.23456	0.01295	0.00902	0.00799	0.0026	0.00802	0.00414
	9.26524	0.01348	0.00764	0.00997	0.00293	0.00806	0.00417
	9.29592	0.01449	0.00627	0.01173	0.00355	0.00796	0.00436
	9.3266	0.01563	0.00514	0.01318	0.0042	0.00775	0.00469
	9.35728	0.01643	0.00462	0.01424	0.00469	0.00742	0.00513
	9.38796	0.0165	0.00492	0.01483	0.00493	0.00698	0.00563
	9.41864	0.0156	0.00581	0.01491	0.00488	0.00644	0.00614
	9.44932	0.01371	0.00689	0.01447	0.00462	0.00583	0.00662
	9.48	0.01103	0.0079	0.01351	0.00437	0.00516	0.00704
	9.51068	0.00822	0.00867	0.01208	0.00456	0.00445	0.00737
	9.54136	0.00683	0.00911	0.01023	0.00548	0.00371	0.00759
	9.57204	0.0083	0.00917	0.00805	0.00706	0.00297	0.00769
	9.60272	0.01134	0.00883	0.00565	0.00901	0.00224	0.00764
	9.6334	0.01435	0.00809	0.00313	0.01106	0.00155	0.00745
	9.66408	0.01653	0.00701	0.000651837	0.01298	0.000903797	0.00711
	9.69476	0.01751	0.00562	0.00176	0.01458	0.000390689	0.00665
	9.72544	0.01713	0.004	0.00388	0.01572	0.000471379	0.00605
	9.75612	0.01546	0.0023	0.00565	0.01628	0.000911157	0.00536
	9.7868	0.0127	0.00121	0.007	0.0162	0.00134	0.00459
	9.81748	0.00922	0.00231	0.00785	0.01546	0.00171	0.00377
	9.84816	0.00557	0.00407	0.00819	0.01409	0.00202	0.00294
	9.87884	0.00289	0.0058	0.00799	0.01216	0.00228	0.00217
	9.90952	0.00344	0.00736	0.00729	0.00981	0.00248	0.00156
	9.9402	0.00518	0.00869	0.00614	0.00722	0.00263	0.00131
	9.97088	0.00615	0.00974	0.00463	0.00477	0.00273	0.00149

## Sheet: Figure 3e
		UiO-67	ZW-UiO-67	ZW-UiO-67·MSA	agZW-UiO-67·MSA	agrZW-UiO-67·MSA
	R (Å)	|FT(k2χ(k)| (Å-3)	|FT(k2χ(k)| (Å-3)	|FT(k2χ(k)| (Å-3)	|FT(k2χ(k)| (Å-3)	|FT(k2χ(k)| (Å-3)
	0	0.11278	0.15356	0.08939	0.15775	0.12454
	0.03068	0.11789	0.14958	0.08855	0.14882	0.12908
	0.06136	0.12616	0.14201	0.09468	0.14278	0.13714
	0.09204	0.13413	0.13314	0.10375	0.13996	0.14503
	0.12272	0.1392	0.12601	0.11143	0.1402	0.14992
	0.1534	0.13997	0.12336	0.11495	0.14296	0.15025
	0.18408	0.13624	0.12619	0.11333	0.14744	0.14575
	0.21476	0.12895	0.13306	0.10733	0.1528	0.13738
	0.24544	0.12021	0.14112	0.09934	0.15832	0.12736
	0.27612	0.11314	0.14761	0.09313	0.1634	0.11905
	0.3068	0.11102	0.15069	0.09246	0.16759	0.11611
	0.33748	0.11558	0.14972	0.09836	0.17057	0.12058
	0.36816	0.12572	0.14539	0.10828	0.17214	0.13132
	0.39884	0.13843	0.13964	0.11826	0.17222	0.14503
	0.42951	0.15055	0.13545	0.12513	0.17086	0.15819
	0.46019	0.15966	0.13589	0.12718	0.16825	0.16816
	0.49087	0.16439	0.14246	0.12437	0.16478	0.17339
	0.52155	0.16441	0.15412	0.11833	0.16104	0.17351
	0.55223	0.16047	0.16796	0.11233	0.15783	0.16927
	0.58291	0.15445	0.18065	0.11047	0.1561	0.16262
	0.61359	0.14916	0.18948	0.11542	0.1568	0.15655
	0.64427	0.14769	0.1927	0.12631	0.16064	0.15437
	0.67495	0.15203	0.18975	0.13951	0.16784	0.15832
	0.70563	0.16187	0.18147	0.15102	0.17807	0.16811
	0.73631	0.17472	0.17025	0.1579	0.1905	0.18109
	0.76699	0.18717	0.16023	0.15875	0.20401	0.19355
	0.79767	0.19603	0.15649	0.15395	0.21741	0.20203
	0.82835	0.19887	0.16268	0.14581	0.22954	0.20388
	0.85903	0.19433	0.1783	0.1385	0.23938	0.19772
	0.88971	0.18244	0.19913	0.13692	0.24611	0.18386
	0.92039	0.16524	0.21988	0.1437	0.2492	0.16523
	0.95107	0.14804	0.23604	0.15691	0.24843	0.14933
	0.98175	0.14064	0.24443	0.17138	0.24407	0.149
	1.01243	0.15367	0.24344	0.18154	0.23693	0.17452
	1.04311	0.18871	0.23345	0.18304	0.22858	0.22322
	1.07379	0.23852	0.21766	0.17332	0.22146	0.28572
	1.10447	0.2952	0.20336	0.15232	0.2188	0.35395
	1.13515	0.35292	0.20223	0.12455	0.22395	0.42198
	1.16583	0.40747	0.22484	0.10526	0.2392	0.48521
	1.1965	0.4558	0.27191	0.12132	0.26487	0.54003
	1.22718	0.49587	0.33571	0.17521	0.29943	0.58368
	1.25786	0.52663	0.40735	0.24795	0.34043	0.61438
	1.28854	0.54813	0.47954	0.32676	0.3853	0.63142
	1.31922	0.56158	0.54666	0.40415	0.43177	0.63542
	1.3499	0.56935	0.60443	0.47492	0.4779	0.62846
	1.38058	0.57483	0.6499	0.53549	0.52217	0.61428
	1.41126	0.58204	0.68151	0.584	0.56346	0.59835
	1.44194	0.59494	0.69932	0.62055	0.60108	0.58748
	1.47262	0.61657	0.70522	0.64749	0.63477	0.58873
	1.5033	0.6483	0.70312	0.66938	0.66474	0.60744
	1.53398	0.6897	0.69891	0.69252	0.69167	0.64536
	1.56466	0.73891	0.69993	0.72364	0.71664	0.70036
	1.59534	0.79344	0.71352	0.76796	0.74107	0.76777
	1.62602	0.85078	0.74489	0.82751	0.76657	0.84222
	1.6567	0.90887	0.79539	0.90058	0.79467	0.91879
	1.68738	0.96625	0.86226	0.98261	0.82665	0.99355
	1.71806	1.02201	0.93995	1.06767	0.86324	1.06365
	1.74874	1.07565	1.02196	1.14977	0.90452	1.12715
	1.77942	1.12682	1.102	1.22371	0.94982	1.18286
	1.8101	1.17507	1.17474	1.28551	0.99786	1.23014
	1.84078	1.21965	1.236	1.33258	1.04683	1.26864
	1.87146	1.2594	1.28281	1.36373	1.0946	1.29813
	1.90214	1.29276	1.31342	1.37904	1.13889	1.31837
	1.93282	1.31786	1.32715	1.37957	1.17745	1.32899
	1.9635	1.33273	1.32427	1.36708	1.20817	1.32952
	1.99418	1.33551	1.3059	1.34367	1.22918	1.31944
	2.02485	1.32471	1.27376	1.31142	1.23893	1.29828
	2.05553	1.2994	1.23004	1.27205	1.23625	1.26578
	2.08621	1.25941	1.17717	1.22678	1.22039	1.22202
	2.11689	1.20539	1.11763	1.17625	1.19104	1.16752
	2.14757	1.13888	1.05378	1.12063	1.14831	1.10338
	2.17825	1.06226	0.98771	1.05983	1.09279	1.03124
	2.20893	0.97863	0.92106	0.99378	1.02547	0.9533
	2.23961	0.89164	0.85501	0.92271	0.94773	0.87218
	2.27029	0.8052	0.79023	0.8474	0.86134	0.79074
	2.30097	0.72307	0.72692	0.76924	0.76841	0.71191
	2.33165	0.64843	0.66491	0.69035	0.67137	0.63826
	2.36233	0.58322	0.60381	0.6134	0.57298	0.57173
	2.39301	0.52771	0.54314	0.54145	0.47646	0.51321
	2.42369	0.48039	0.48255	0.47755	0.38569	0.46234
	2.45437	0.43838	0.42194	0.42407	0.30581	0.41764
	2.48505	0.39827	0.36165	0.382	0.24396	0.37688
	2.51573	0.3571	0.30258	0.35033	0.2087	0.33775
	2.54641	0.31301	0.2465	0.32618	0.20364	0.29846
	2.57709	0.26564	0.19642	0.30571	0.22058	0.25826
	2.60777	0.21635	0.15726	0.28539	0.24611	0.21763
	2.63845	0.16856	0.13546	0.26288	0.27051	0.17862
	2.66913	0.12886	0.1341	0.23742	0.28862	0.14509
	2.69981	0.10776	0.1473	0.20988	0.29808	0.12271
	2.73049	0.11171	0.16529	0.18256	0.29815	0.11616
	2.76117	0.13126	0.18095	0.15899	0.28908	0.12345
	2.79184	0.15273	0.19046	0.14297	0.27184	0.13676
	2.82252	0.16815	0.19212	0.13647	0.24804	0.14887
	2.8532	0.17397	0.18578	0.13774	0.21998	0.15544
	2.88388	0.16919	0.17272	0.14213	0.19082	0.1544
	2.91456	0.155	0.15602	0.14482	0.16496	0.1453
	2.94524	0.13546	0.14124	0.14251	0.14799	0.12915
	2.97592	0.11953	0.13642	0.13359	0.14484	0.10882
	3.0066	0.12135	0.14814	0.11811	0.15588	0.09042
	3.03728	0.14867	0.17586	0.09806	0.17653	0.08466
	3.06796	0.19454	0.21375	0.07877	0.2011	0.09936
	3.09864	0.24908	0.25602	0.07128	0.22534	0.12915
	3.12932	0.30559	0.29854	0.08529	0.24655	0.16509
	3.16	0.35973	0.33864	0.11505	0.26313	0.20154
	3.19068	0.40859	0.37465	0.1508	0.27425	0.23533
	3.22136	0.45023	0.40573	0.18696	0.27964	0.26464
	3.25204	0.48352	0.43159	0.22057	0.2795	0.28855
	3.28272	0.50807	0.45243	0.24989	0.2744	0.30679
	3.3134	0.52413	0.46869	0.27399	0.26526	0.31968
	3.34408	0.53245	0.48089	0.29246	0.25329	0.32794
	3.37476	0.53414	0.48946	0.30529	0.23995	0.33253
	3.40544	0.53041	0.49453	0.31271	0.22679	0.33442
	3.43612	0.52242	0.49594	0.31504	0.21536	0.3344
	3.4668	0.51102	0.49318	0.31259	0.20686	0.33292
	3.49748	0.4967	0.48555	0.30558	0.20192	0.32993
	3.52816	0.47948	0.4723	0.29412	0.20039	0.325
	3.55884	0.45905	0.45275	0.27824	0.20138	0.31741
	3.58952	0.43487	0.42654	0.25803	0.20358	0.30634
	3.62019	0.40641	0.39363	0.23366	0.20555	0.29109
	3.65087	0.37333	0.35448	0.20552	0.20603	0.2712
	3.68155	0.33561	0.31001	0.17423	0.20403	0.24656
	3.71223	0.29366	0.26163	0.14071	0.1989	0.21747
	3.74291	0.24838	0.21125	0.1061	0.19031	0.18462
	3.77359	0.20117	0.16146	0.07174	0.17818	0.14904
	3.80427	0.15408	0.11606	0.0392	0.16273	0.11215
	3.83495	0.11029	0.08194	0.01212	0.14432	0.07582
	3.86563	0.07582	0.0704	0.02052	0.12352	0.04351
	3.89631	0.06223	0.08249	0.04074	0.101	0.02746
	3.92699	0.07351	0.10303	0.05631	0.0776	0.04155
	3.95767	0.09441	0.12159	0.06639	0.05433	0.06315
	3.98835	0.11378	0.13423	0.07106	0.03292	0.08164
	4.01903	0.1275	0.13967	0.07092	0.01914	0.09481
	4.04971	0.13416	0.13778	0.06694	0.02505	0.10204
	4.08039	0.13353	0.12913	0.06047	0.04005	0.10334
	4.11107	0.126	0.11473	0.05315	0.05463	0.09913
	4.14175	0.11244	0.09591	0.04675	0.06677	0.09009
	4.17243	0.09408	0.07425	0.04271	0.07582	0.07717
	4.20311	0.07238	0.05158	0.04131	0.08153	0.06143
	4.23379	0.04912	0.03048	0.04149	0.08387	0.04405
	4.26447	0.02698	0.01806	0.04159	0.08293	0.0262
	4.29515	0.01571	0.02499	0.0403	0.07895	0.00912
	4.32583	0.02773	0.03808	0.03692	0.07223	0.00727
	4.35651	0.0437	0.04891	0.03134	0.06317	0.02027
	4.38719	0.05668	0.0557	0.02385	0.05223	0.03043
	4.41786	0.06525	0.05799	0.01514	0.03986	0.03717
	4.44854	0.06899	0.05582	0.00679	0.02659	0.04031
	4.47922	0.06786	0.04956	0.00723	0.01288	0.03988
	4.5099	0.06219	0.03988	0.01484	0.000812184	0.03617
	4.54058	0.05259	0.02784	0.02181	0.01401	0.02967
	4.57126	0.03999	0.0161	0.02698	0.02639	0.02122
	4.60194	0.02601	0.01515	0.03004	0.03761	0.01293
	4.63262	0.01562	0.02788	0.03111	0.04745	0.01212
	4.6633	0.02096	0.04341	0.0308	0.05573	0.02126
	4.69398	0.03564	0.05862	0.03029	0.06233	0.03286
	4.72466	0.0512	0.07237	0.03117	0.06724	0.04434
	4.75534	0.06547	0.08401	0.03465	0.07049	0.0548
	4.78602	0.07754	0.09306	0.0407	0.07215	0.06369
	4.8167	0.08686	0.09922	0.04829	0.07237	0.07068
	4.84738	0.09316	0.10231	0.0562	0.07131	0.07557
	4.87806	0.09634	0.10231	0.0634	0.06918	0.07828
	4.90874	0.09647	0.09931	0.06909	0.06618	0.07885
	4.93942	0.09376	0.09356	0.07274	0.06253	0.07741
	4.9701	0.08856	0.08537	0.07404	0.05843	0.07418
	5.00078	0.0813	0.07518	0.07287	0.05408	0.06944
	5.03146	0.07245	0.0635	0.06933	0.04965	0.06353
	5.06214	0.06254	0.05089	0.06368	0.04528	0.0568
	5.09282	0.0521	0.03795	0.05632	0.04107	0.04962
	5.1235	0.04162	0.02528	0.04773	0.03711	0.04238
	5.15418	0.03155	0.01346	0.03847	0.03343	0.03539
	5.18486	0.02228	0.00353	0.0291	0.03005	0.02897
	5.21553	0.01412	0.00672	0.02014	0.02694	0.02334
	5.24621	0.00729	0.01342	0.01209	0.02407	0.01864
	5.27689	0.00191	0.01811	0.00543	0.0214	0.01485
	5.30757	0.00203	0.02062	0.00241	0.01887	0.01186
	5.33825	0.00462	0.02102	0.00524	0.01644	0.00945
	5.36893	0.00614	0.01953	0.00774	0.01407	0.00754
	5.39961	0.00699	0.01651	0.00927	0.01173	0.00635
	5.43029	0.00779	0.01246	0.01019	0.00942	0.00651
	5.46097	0.00906	0.00829	0.011	0.00719	0.00821
	5.49165	0.01103	0.0062	0.01214	0.00517	0.01089
	5.52233	0.01353	0.00843	0.01374	0.00383	0.01394
	5.55301	0.0162	0.01241	0.01559	0.00395	0.01701
	5.58369	0.01875	0.01616	0.01737	0.00542	0.01981
	5.61437	0.0209	0.019	0.01879	0.00741	0.02215
	5.64505	0.02248	0.02065	0.01964	0.00949	0.0239
	5.67573	0.02334	0.02101	0.01982	0.01151	0.02496
	5.70641	0.02345	0.02011	0.01936	0.01335	0.02531
	5.73709	0.0228	0.01808	0.01838	0.01495	0.02497
	5.76777	0.02145	0.01514	0.01707	0.01628	0.02402
	5.79845	0.01949	0.0116	0.01566	0.01729	0.02256
	5.82913	0.01708	0.00782	0.01439	0.01797	0.02074
	5.85981	0.01438	0.00434	0.01336	0.01833	0.01871
	5.89049	0.01157	0.00278	0.01257	0.01838	0.01663
	5.92117	0.00889	0.00437	0.01186	0.01816	0.01464
	5.95185	0.00663	0.0063	0.01104	0.01773	0.01286
	5.98253	0.00519	0.00751	0.00995	0.01715	0.01136
	6.0132	0.0049	0.00777	0.00858	0.0165	0.01015
	6.04388	0.00548	0.00707	0.00712	0.01584	0.00925
	6.07456	0.00633	0.0055	0.0061	0.01525	0.00862
	6.10524	0.00706	0.0034	0.00635	0.01476	0.00825
	6.13592	0.00752	0.00248	0.00806	0.0144	0.00816
	6.1666	0.00769	0.00491	0.01058	0.01415	0.00831
	6.19728	0.00758	0.00842	0.01335	0.01397	0.00865
	6.22796	0.00728	0.01207	0.01602	0.01379	0.00909
	6.25864	0.0069	0.01552	0.0184	0.01357	0.00952
	6.28932	0.00664	0.01859	0.02037	0.01325	0.00986
	6.32	0.0067	0.02112	0.02187	0.0128	0.01005
	6.35068	0.00723	0.02301	0.0229	0.01219	0.01005
	6.38136	0.00825	0.02424	0.02348	0.01143	0.00991
	6.41204	0.00964	0.02479	0.02366	0.01053	0.00968
	6.44272	0.01124	0.02471	0.02352	0.0095	0.00948
	6.4734	0.01289	0.02407	0.02315	0.00838	0.00941
	6.50408	0.01446	0.02294	0.02261	0.00721	0.00952
	6.53476	0.01586	0.02143	0.02197	0.00601	0.00981
	6.56544	0.017	0.01962	0.02128	0.00484	0.01018
	6.59612	0.01783	0.01759	0.02058	0.00378	0.0105
	6.6268	0.01831	0.01542	0.01988	0.00303	0.01063
	6.65748	0.01845	0.0132	0.0192	0.0029	0.01046
	6.68816	0.01828	0.011	0.01854	0.00351	0.00992
	6.71884	0.01785	0.00894	0.01789	0.00462	0.00898
	6.74952	0.01723	0.00721	0.01726	0.00599	0.00767
	6.7802	0.01652	0.00605	0.01665	0.00749	0.00609
	6.81087	0.01579	0.00571	0.01604	0.00904	0.00443
	6.84155	0.01513	0.00612	0.01543	0.01058	0.00325
	6.87223	0.01455	0.00694	0.01479	0.01205	0.00351
	6.90291	0.01406	0.00781	0.0141	0.0134	0.00501
	6.93359	0.01363	0.00853	0.01333	0.01456	0.00686
	6.96427	0.0132	0.00897	0.01246	0.01549	0.00861
	6.99495	0.01274	0.0091	0.0115	0.01613	0.01007
	7.02563	0.01219	0.0089	0.01051	0.01645	0.01114
	7.05631	0.01155	0.00839	0.00961	0.01642	0.01176
	7.08699	0.01083	0.00761	0.00897	0.01603	0.0119
	7.11767	0.01005	0.00661	0.0088	0.01528	0.01157
	7.14835	0.00925	0.00546	0.00919	0.01422	0.01083
	7.17903	0.00844	0.00421	0.01004	0.01289	0.00973
	7.20971	0.00763	0.00296	0.01113	0.01138	0.00836
	7.24039	0.00681	0.00194	0.01223	0.00984	0.00684
	7.27107	0.00596	0.00174	0.01314	0.00847	0.00525
	7.30175	0.00503	0.00255	0.01371	0.00756	0.00372
	7.33243	0.00401	0.00372	0.01387	0.00739	0.00238
	7.36311	0.00289	0.00492	0.01359	0.00799	0.00139
	7.39379	0.00174	0.00605	0.01288	0.00913	0.00112
	7.42447	0.00105	0.00702	0.01182	0.0105	0.00143
	7.45515	0.0018	0.00777	0.01053	0.01187	0.00175
	7.48583	0.00309	0.00823	0.00916	0.01308	0.00192
	7.51651	0.00438	0.00834	0.00791	0.01405	0.00196
	7.54719	0.00555	0.00805	0.00696	0.01473	0.00194
	7.57787	0.00651	0.00733	0.00642	0.01511	0.00196
	7.60854	0.00722	0.00617	0.00626	0.01519	0.00206
	7.63922	0.00765	0.00459	0.0063	0.01501	0.0022
	7.6699	0.00781	0.00277	0.00634	0.01463	0.00228
	7.70058	0.00773	0.00175	0.00627	0.01413	0.00223
	7.73126	0.00751	0.00352	0.00605	0.01359	0.00197
	7.76194	0.00729	0.00628	0.00571	0.01311	0.00155
	7.79262	0.0072	0.00926	0.00532	0.01274	0.00125
	7.8233	0.00739	0.01226	0.00496	0.01254	0.00179
	7.85398	0.00789	0.01513	0.00469	0.01249	0.0031
	7.88466	0.00863	0.01773	0.00449	0.01256	0.00479
	7.91534	0.00947	0.01996	0.00432	0.01267	0.00671
	7.94602	0.01028	0.02172	0.00411	0.01274	0.00874
	7.9767	0.01095	0.02292	0.00385	0.01271	0.01077
	8.00738	0.01138	0.02351	0.00362	0.01251	0.0127
	8.03806	0.01153	0.02346	0.00361	0.01211	0.01442
	8.06874	0.01137	0.02278	0.00397	0.0115	0.01586
	8.09942	0.01092	0.02149	0.00473	0.01067	0.01693
	8.1301	0.0102	0.01964	0.00571	0.00965	0.01757
	8.16078	0.00927	0.0173	0.00674	0.00846	0.01774
	8.19146	0.0082	0.01458	0.00764	0.00716	0.01744
	8.22214	0.00706	0.01159	0.0083	0.00579	0.01667
	8.25282	0.00595	0.00847	0.00863	0.00441	0.01548
	8.2835	0.00493	0.00545	0.00858	0.00307	0.0139
	8.31418	0.00406	0.00312	0.00816	0.00183	0.01202
	8.34486	0.00335	0.00324	0.00739	0.000801982	0.00992
	8.37554	0.00277	0.0053	0.00638	0.000569658	0.0077
	8.40621	0.00223	0.00755	0.00525	0.00117	0.00546
	8.43689	0.00165	0.00955	0.00424	0.00169	0.00331
	8.46757	0.000995913	0.01115	0.00367	0.00203	0.00146
	8.49825	0.000418088	0.01232	0.00375	0.00219	0.00122
	8.52893	0.000975536	0.01303	0.00432	0.00223	0.00251
	8.55961	0.00199	0.01331	0.00502	0.00223	0.0037
	8.59029	0.0031	0.01317	0.00562	0.00229	0.00459
	8.62097	0.00423	0.01268	0.00598	0.00252	0.00516
	8.65165	0.00531	0.01189	0.00608	0.00296	0.00542
	8.68233	0.00631	0.01088	0.00594	0.00357	0.00541
	8.71301	0.00719	0.00975	0.00559	0.00426	0.00515
	8.74369	0.00794	0.00859	0.00513	0.00498	0.00471
	8.77437	0.00856	0.00752	0.00464	0.00568	0.00416
	8.80505	0.00906	0.00663	0.0042	0.00633	0.00355
	8.83573	0.0095	0.00602	0.00386	0.00689	0.00296
	8.86641	0.0099	0.00567	0.00361	0.00737	0.00246
	8.89709	0.01032	0.00552	0.00343	0.00776	0.00211
	8.92777	0.01077	0.00541	0.00328	0.00806	0.00196
	8.95845	0.01125	0.0052	0.0032	0.00828	0.00198
	8.98913	0.01172	0.00478	0.00331	0.00844	0.0021
	9.01981	0.01213	0.00409	0.00371	0.00855	0.00228
	9.05049	0.01241	0.00309	0.00447	0.0086	0.0025
	9.08117	0.01251	0.00179	0.00548	0.0086	0.00277
	9.11185	0.01237	0.000497055	0.00665	0.00852	0.0031
	9.14253	0.01195	0.00181	0.00784	0.00836	0.00352
	9.17321	0.01124	0.0038	0.00896	0.00811	0.00404
	9.20388	0.01025	0.0059	0.0099	0.00774	0.00465
	9.23456	0.00902	0.00799	0.01061	0.00725	0.00532
	9.26524	0.00764	0.00997	0.01105	0.00664	0.00603
	9.29592	0.00627	0.01173	0.01123	0.00595	0.00674
	9.3266	0.00514	0.01318	0.01117	0.00522	0.00742
	9.35728	0.00462	0.01424	0.01099	0.00456	0.00802
	9.38796	0.00492	0.01483	0.0108	0.00411	0.0085
	9.41864	0.00581	0.01491	0.0108	0.00404	0.00884
	9.44932	0.00689	0.01447	0.01111	0.00442	0.00901
	9.48	0.0079	0.01351	0.0118	0.00515	0.00899
	9.51068	0.00867	0.01208	0.01282	0.00604	0.00879
	9.54136	0.00911	0.01023	0.01404	0.00696	0.00841
	9.57204	0.00917	0.00805	0.01528	0.0078	0.00789
	9.60272	0.00883	0.00565	0.01637	0.00849	0.00727
	9.6334	0.00809	0.00313	0.0172	0.00897	0.00661
	9.66408	0.00701	0.000651837	0.01765	0.00921	0.006
	9.69476	0.00562	0.00176	0.01765	0.00919	0.00551
	9.72544	0.004	0.00388	0.01719	0.00888	0.00522
	9.75612	0.0023	0.00565	0.01626	0.00829	0.00515
	9.7868	0.00121	0.007	0.0149	0.00745	0.00526
	9.81748	0.00231	0.00785	0.01319	0.00636	0.00545
	9.84816	0.00407	0.00819	0.01126	0.00508	0.00566
	9.87884	0.0058	0.00799	0.00924	0.00368	0.00581
	9.90952	0.00736	0.00729	0.00739	0.00229	0.00588
	9.9402	0.00869	0.00614	0.00604	0.0015	0.00584
	9.97088	0.00974	0.00463	0.00559	0.00229	0.00572

## Sheet: Figure 3f
		UiO-67	ZW-UiO-67	ZW-UiO-67·TFSA	agZW-UiO-67·TFSA	agrZW-UiO-67·TFSA
	R (Å)	|FT(k2χ(k)| (Å-3)	|FT(k2χ(k)| (Å-3)	|FT(k2χ(k)| (Å-3)	|FT(k2χ(k)| (Å-3)	|FT(k2χ(k)| (Å-3)
	0	0.11278	0.15356	0.08979	0.15139	0.20269
	0.03068	0.11789	0.14958	0.08909	0.12913	0.19774
	0.06136	0.12616	0.14201	0.08851	0.10963	0.19373
	0.09204	0.13413	0.13314	0.08823	0.09716	0.19044
	0.12272	0.1392	0.12601	0.08826	0.09551	0.18772
	0.1534	0.13997	0.12336	0.08846	0.10463	0.18545
	0.18408	0.13624	0.12619	0.08873	0.12045	0.1836
	0.21476	0.12895	0.13306	0.08912	0.13849	0.18216
	0.24544	0.12021	0.14112	0.08979	0.1556	0.18116
	0.27612	0.11314	0.14761	0.09087	0.16977	0.18065
	0.3068	0.11102	0.15069	0.09231	0.17978	0.18066
	0.33748	0.11558	0.14972	0.09392	0.18492	0.18122
	0.36816	0.12572	0.14539	0.09546	0.18489	0.18231
	0.39884	0.13843	0.13964	0.09692	0.17975	0.1839
	0.42951	0.15055	0.13545	0.0986	0.16996	0.18592
	0.46019	0.15966	0.13589	0.10104	0.15643	0.18827
	0.49087	0.16439	0.14246	0.10466	0.14068	0.19084
	0.52155	0.16441	0.15412	0.10936	0.12508	0.19356
	0.55223	0.16047	0.16796	0.11445	0.11311	0.19634
	0.58291	0.15445	0.18065	0.11879	0.10887	0.19915
	0.61359	0.14916	0.18948	0.12134	0.11488	0.20202
	0.64427	0.14769	0.1927	0.12166	0.13001	0.20501
	0.67495	0.15203	0.18975	0.12029	0.15072	0.20828
	0.70563	0.16187	0.18147	0.11897	0.17343	0.21204
	0.73631	0.17472	0.17025	0.12018	0.19543	0.21654
	0.76699	0.18717	0.16023	0.12589	0.21472	0.22209
	0.79767	0.19603	0.15649	0.13608	0.22989	0.22898
	0.82835	0.19887	0.16268	0.14843	0.23994	0.23747
	0.85903	0.19433	0.1783	0.15951	0.24423	0.24774
	0.88971	0.18244	0.19913	0.1659	0.24255	0.25985
	0.92039	0.16524	0.21988	0.16494	0.23509	0.27375
	0.95107	0.14804	0.23604	0.15509	0.2226	0.28924
	0.98175	0.14064	0.24443	0.13626	0.20658	0.306
	1.01243	0.15367	0.24344	0.11037	0.18961	0.32362
	1.04311	0.18871	0.23345	0.08333	0.17568	0.3416
	1.07379	0.23852	0.21766	0.07046	0.17002	0.35939
	1.10447	0.2952	0.20336	0.0887	0.1772	0.37645
	1.13515	0.35292	0.20223	0.12816	0.1983	0.39223
	1.16583	0.40747	0.22484	0.17477	0.23057	0.40628
	1.1965	0.4558	0.27191	0.22264	0.26988	0.41821
	1.22718	0.49587	0.33571	0.26973	0.31251	0.42783
	1.25786	0.52663	0.40735	0.31572	0.35555	0.43513
	1.28854	0.54813	0.47954	0.36106	0.39679	0.44039
	1.31922	0.56158	0.54666	0.4063	0.4346	0.44424
	1.3499	0.56935	0.60443	0.45161	0.46779	0.44773
	1.38058	0.57483	0.6499	0.49648	0.49567	0.45231
	1.41126	0.58204	0.68151	0.53997	0.51801	0.45984
	1.44194	0.59494	0.69932	0.58117	0.53513	0.47238
	1.47262	0.61657	0.70522	0.61985	0.5479	0.49191
	1.5033	0.6483	0.70312	0.65696	0.55781	0.51999
	1.53398	0.6897	0.69891	0.69482	0.56686	0.55742
	1.56466	0.73891	0.69993	0.73675	0.5775	0.60415
	1.59534	0.79344	0.71352	0.7861	0.59231	0.65934
	1.62602	0.85078	0.74489	0.84501	0.61359	0.72157
	1.6567	0.90887	0.79539	0.9134	0.64293	0.78907
	1.68738	0.96625	0.86226	0.98879	0.68085	0.85984
	1.71806	1.02201	0.93995	1.06686	0.72678	0.93184
	1.74874	1.07565	1.02196	1.1425	0.77917	1.00304
	1.77942	1.12682	1.102	1.21078	0.83583	1.07145
	1.8101	1.17507	1.17474	1.2678	0.89423	1.1352
	1.84078	1.21965	1.236	1.31108	0.95175	1.19254
	1.87146	1.2594	1.28281	1.33976	1.00586	1.24189
	1.90214	1.29276	1.31342	1.35442	1.05423	1.28187
	1.93282	1.31786	1.32715	1.35661	1.09482	1.31135
	1.9635	1.33273	1.32427	1.34827	1.12589	1.32941
	1.99418	1.33551	1.3059	1.33109	1.14607	1.33545
	2.02485	1.32471	1.27376	1.30604	1.15437	1.32914
	2.05553	1.2994	1.23004	1.27318	1.1502	1.31047
	2.08621	1.25941	1.17717	1.23189	1.13335	1.27972
	2.11689	1.20539	1.11763	1.18131	1.10401	1.2375
	2.14757	1.13888	1.05378	1.121	1.06276	1.18472
	2.17825	1.06226	0.98771	1.05143	1.01053	1.12257
	2.20893	0.97863	0.92106	0.97431	0.94859	1.05253
	2.23961	0.89164	0.85501	0.89263	0.87852	0.9763
	2.27029	0.8052	0.79023	0.81025	0.80218	0.89582
	2.30097	0.72307	0.72692	0.73133	0.72168	0.81319
	2.33165	0.64843	0.66491	0.65933	0.63933	0.73072
	2.36233	0.58322	0.60381	0.59615	0.55771	0.65078
	2.39301	0.52771	0.54314	0.54154	0.47958	0.57586
	2.42369	0.48039	0.48255	0.49337	0.40801	0.50835
	2.45437	0.43838	0.42194	0.44865	0.34629	0.45043
	2.48505	0.39827	0.36165	0.40489	0.29769	0.40361
	2.51573	0.3571	0.30258	0.36117	0.26455	0.36833
	2.54641	0.31301	0.2465	0.3186	0.24685	0.34351
	2.57709	0.26564	0.19642	0.28005	0.24127	0.32662
	2.60777	0.21635	0.15726	0.24916	0.24245	0.31431
	2.63845	0.16856	0.13546	0.22838	0.24509	0.30318
	2.66913	0.12886	0.1341	0.21697	0.24527	0.29042
	2.69981	0.10776	0.1473	0.2109	0.24063	0.27403
	2.73049	0.11171	0.16529	0.205	0.23001	0.25285
	2.76117	0.13126	0.18095	0.19542	0.21316	0.22642
	2.79184	0.15273	0.19046	0.18065	0.19047	0.19481
	2.82252	0.16815	0.19212	0.1616	0.16288	0.15853
	2.8532	0.17397	0.18578	0.14121	0.13189	0.11842
	2.88388	0.16919	0.17272	0.12357	0.1	0.07562
	2.91456	0.155	0.15602	0.11208	0.0723	0.03209
	2.94524	0.13546	0.14124	0.10683	0.06019	0.02
	2.97592	0.11953	0.13642	0.10394	0.07309	0.06205
	3.0066	0.12135	0.14814	0.0983	0.10087	0.10487
	3.03728	0.14867	0.17586	0.08648	0.13265	0.14533
	3.06796	0.19454	0.21375	0.06834	0.16391	0.18239
	3.09864	0.24908	0.25602	0.0508	0.19276	0.21533
	3.12932	0.30559	0.29854	0.05546	0.21828	0.24366
	3.16	0.35973	0.33864	0.08895	0.24003	0.26714
	3.19068	0.40859	0.37465	0.13451	0.25795	0.28571
	3.22136	0.45023	0.40573	0.18297	0.2722	0.29955
	3.25204	0.48352	0.43159	0.22961	0.28315	0.30902
	3.28272	0.50807	0.45243	0.2713	0.29127	0.31463
	3.3134	0.52413	0.46869	0.30586	0.29714	0.31702
	3.34408	0.53245	0.48089	0.33197	0.3013	0.3169
	3.37476	0.53414	0.48946	0.34908	0.30421	0.31497
	3.40544	0.53041	0.49453	0.35724	0.3062	0.31185
	3.43612	0.52242	0.49594	0.35696	0.30743	0.30803
	3.4668	0.51102	0.49318	0.34895	0.30785	0.30382
	3.49748	0.4967	0.48555	0.33401	0.30725	0.2993
	3.52816	0.47948	0.4723	0.31291	0.30529	0.29435
	3.55884	0.45905	0.45275	0.28636	0.30158	0.28868
	3.58952	0.43487	0.42654	0.25515	0.29569	0.2819
	3.62019	0.40641	0.39363	0.2202	0.28727	0.27357
	3.65087	0.37333	0.35448	0.1827	0.27606	0.2633
	3.68155	0.33561	0.31001	0.14421	0.26191	0.25075
	3.71223	0.29366	0.26163	0.10669	0.24481	0.23574
	3.74291	0.24838	0.21125	0.07278	0.22489	0.21819
	3.77359	0.20117	0.16146	0.04672	0.20243	0.19819
	3.80427	0.15408	0.11606	0.03571	0.17781	0.17595
	3.83495	0.11029	0.08194	0.04023	0.15153	0.15181
	3.86563	0.07582	0.0704	0.04817	0.12421	0.12624
	3.89631	0.06223	0.08249	0.05258	0.09654	0.09977
	3.92699	0.07351	0.10303	0.05215	0.0694	0.07305
	3.95767	0.09441	0.12159	0.04793	0.04422	0.04688
	3.98835	0.11378	0.13423	0.04263	0.02521	0.02291
	4.01903	0.1275	0.13967	0.04015	0.0253	0.01354
	4.04971	0.13416	0.13778	0.04319	0.04081	0.0306
	4.08039	0.13353	0.12913	0.05035	0.05796	0.04976
	4.11107	0.126	0.11473	0.05816	0.07321	0.06679
	4.14175	0.11244	0.09591	0.06388	0.08565	0.08093
	4.17243	0.09408	0.07425	0.06595	0.09494	0.09188
	4.20311	0.07238	0.05158	0.06377	0.10098	0.09951
	4.23379	0.04912	0.03048	0.05745	0.10383	0.10381
	4.26447	0.02698	0.01806	0.04765	0.10365	0.10488
	4.29515	0.01571	0.02499	0.03545	0.10071	0.10291
	4.32583	0.02773	0.03808	0.02216	0.09534	0.09821
	4.35651	0.0437	0.04891	0.00915	0.08796	0.09112
	4.38719	0.05668	0.0557	0.00275	0.07904	0.0821
	4.41786	0.06525	0.05799	0.01156	0.06913	0.07166
	4.44854	0.06899	0.05582	0.01738	0.05891	0.06044
	4.47922	0.06786	0.04956	0.0198	0.04921	0.04927
	4.5099	0.06219	0.03988	0.01913	0.04118	0.03936
	4.54058	0.05259	0.02784	0.01642	0.03629	0.03265
	4.57126	0.03999	0.0161	0.01419	0.03569	0.03128
	4.60194	0.02601	0.01515	0.01611	0.03906	0.03536
	4.63262	0.01562	0.02788	0.02242	0.04486	0.04262
	4.6633	0.02096	0.04341	0.03046	0.0516	0.05091
	4.69398	0.03564	0.05862	0.03847	0.05833	0.05904
	4.72466	0.0512	0.07237	0.04561	0.0645	0.06638
	4.75534	0.06547	0.08401	0.05157	0.06979	0.07263
	4.78602	0.07754	0.09306	0.05637	0.07405	0.07761
	4.8167	0.08686	0.09922	0.06022	0.07718	0.08127
	4.84738	0.09316	0.10231	0.06337	0.07915	0.0836
	4.87806	0.09634	0.10231	0.06597	0.07995	0.08464
	4.90874	0.09647	0.09931	0.06794	0.0796	0.08443
	4.93942	0.09376	0.09356	0.069	0.07812	0.08306
	4.9701	0.08856	0.08537	0.06878	0.07558	0.08063
	5.00078	0.0813	0.07518	0.06691	0.07203	0.07722
	5.03146	0.07245	0.0635	0.06316	0.06756	0.07295
	5.06214	0.06254	0.05089	0.05748	0.06227	0.06794
	5.09282	0.0521	0.03795	0.05004	0.05628	0.0623
	5.1235	0.04162	0.02528	0.04125	0.04972	0.05616
	5.15418	0.03155	0.01346	0.03163	0.04275	0.04968
	5.18486	0.02228	0.00353	0.02184	0.03556	0.04301
	5.21553	0.01412	0.00672	0.01261	0.02837	0.03633
	5.24621	0.00729	0.01342	0.00516	0.02147	0.02987
	5.27689	0.00191	0.01811	0.00507	0.01537	0.0239
	5.30757	0.00203	0.02062	0.00957	0.01107	0.01883
	5.33825	0.00462	0.02102	0.01305	0.01021	0.01524
	5.36893	0.00614	0.01953	0.01527	0.01262	0.01375
	5.39961	0.00699	0.01651	0.01663	0.01618	0.01431
	5.43029	0.00779	0.01246	0.01773	0.01964	0.01606
	5.46097	0.00906	0.00829	0.01909	0.02252	0.01811
	5.49165	0.01103	0.0062	0.02082	0.02462	0.01991
	5.52233	0.01353	0.00843	0.02268	0.02589	0.02118
	5.55301	0.0162	0.01241	0.02422	0.02632	0.02182
	5.58369	0.01875	0.01616	0.02503	0.02594	0.02179
	5.61437	0.0209	0.019	0.02486	0.02485	0.02113
	5.64505	0.02248	0.02065	0.0237	0.02313	0.01989
	5.67573	0.02334	0.02101	0.02176	0.02091	0.01817
	5.70641	0.02345	0.02011	0.01949	0.01832	0.01609
	5.73709	0.0228	0.01808	0.01755	0.01551	0.01378
	5.76777	0.02145	0.01514	0.01658	0.01264	0.01139
	5.79845	0.01949	0.0116	0.01678	0.00987	0.00907
	5.82913	0.01708	0.00782	0.01773	0.00738	0.00702
	5.85981	0.01438	0.00434	0.01873	0.00543	0.00547
	5.89049	0.01157	0.00278	0.01922	0.00431	0.00464
	5.92117	0.00889	0.00437	0.01891	0.00418	0.00456
	5.95185	0.00663	0.0063	0.01778	0.00465	0.00492
	5.98253	0.00519	0.00751	0.016	0.00521	0.00542
	6.0132	0.0049	0.00777	0.01396	0.00563	0.00589
	6.04388	0.00548	0.00707	0.01218	0.00586	0.00635
	6.07456	0.00633	0.0055	0.01114	0.00594	0.00691
	6.10524	0.00706	0.0034	0.01097	0.00598	0.00769
	6.13592	0.00752	0.00248	0.01131	0.00611	0.00875
	6.1666	0.00769	0.00491	0.01167	0.00644	0.01012
	6.19728	0.00758	0.00842	0.01175	0.00702	0.01171
	6.22796	0.00728	0.01207	0.01153	0.0078	0.01344
	6.25864	0.0069	0.01552	0.01133	0.00869	0.01518
	6.28932	0.00664	0.01859	0.01163	0.00958	0.01685
	6.32	0.0067	0.02112	0.01276	0.01038	0.01834
	6.35068	0.00723	0.02301	0.01468	0.01103	0.01959
	6.38136	0.00825	0.02424	0.01698	0.01147	0.02055
	6.41204	0.00964	0.02479	0.01923	0.0117	0.02118
	6.44272	0.01124	0.02471	0.02106	0.01171	0.02147
	6.4734	0.01289	0.02407	0.02223	0.01152	0.02144
	6.50408	0.01446	0.02294	0.02261	0.01119	0.02112
	6.53476	0.01586	0.02143	0.02215	0.01076	0.02056
	6.56544	0.017	0.01962	0.02089	0.01033	0.01984
	6.59612	0.01783	0.01759	0.01893	0.00994	0.01903
	6.6268	0.01831	0.01542	0.01639	0.00967	0.01821
	6.65748	0.01845	0.0132	0.01347	0.00954	0.01745
	6.68816	0.01828	0.011	0.01037	0.00953	0.0168
	6.71884	0.01785	0.00894	0.00748	0.0096	0.01627
	6.74952	0.01723	0.00721	0.0055	0.00968	0.01586
	6.7802	0.01652	0.00605	0.00553	0.0097	0.0155
	6.81087	0.01579	0.00571	0.00723	0.00959	0.01515
	6.84155	0.01513	0.00612	0.00936	0.0093	0.01473
	6.87223	0.01455	0.00694	0.01126	0.0088	0.01419
	6.90291	0.01406	0.00781	0.01266	0.00808	0.01348
	6.93359	0.01363	0.00853	0.01342	0.00714	0.01259
	6.96427	0.0132	0.00897	0.01352	0.006	0.01153
	6.99495	0.01274	0.0091	0.01301	0.00469	0.01032
	7.02563	0.01219	0.0089	0.01205	0.00325	0.00904
	7.05631	0.01155	0.00839	0.01088	0.00174	0.00779
	7.08699	0.01083	0.00761	0.00983	0.000401009	0.00671
	7.11767	0.01005	0.00661	0.00923	0.0015	0.006
	7.14835	0.00925	0.00546	0.00927	0.00297	0.00581
	7.17903	0.00844	0.00421	0.00979	0.00435	0.00616
	7.20971	0.00763	0.00296	0.0105	0.00559	0.00685
	7.24039	0.00681	0.00194	0.01111	0.00663	0.00768
	7.27107	0.00596	0.00174	0.01147	0.00746	0.00847
	7.30175	0.00503	0.00255	0.01154	0.00805	0.00913
	7.33243	0.00401	0.00372	0.0114	0.00839	0.00959
	7.36311	0.00289	0.00492	0.0112	0.00848	0.00981
	7.39379	0.00174	0.00605	0.01108	0.00833	0.00981
	7.42447	0.00105	0.00702	0.01115	0.00794	0.00958
	7.45515	0.0018	0.00777	0.01139	0.00735	0.00917
	7.48583	0.00309	0.00823	0.0117	0.00658	0.00861
	7.51651	0.00438	0.00834	0.01196	0.00567	0.00798
	7.54719	0.00555	0.00805	0.01206	0.00465	0.00735
	7.57787	0.00651	0.00733	0.01195	0.00357	0.0068
	7.60854	0.00722	0.00617	0.01164	0.00249	0.00639
	7.63922	0.00765	0.00459	0.01121	0.00158	0.00618
	7.6699	0.00781	0.00277	0.01078	0.00129	0.00616
	7.70058	0.00773	0.00175	0.01046	0.00189	0.00627
	7.73126	0.00751	0.00352	0.01034	0.00279	0.00645
	7.76194	0.00729	0.00628	0.01044	0.00372	0.00661
	7.79262	0.0072	0.00926	0.0107	0.00459	0.00669
	7.8233	0.00739	0.01226	0.01103	0.00537	0.00666
	7.85398	0.00789	0.01513	0.01133	0.00605	0.0065
	7.88466	0.00863	0.01773	0.01156	0.00663	0.00619
	7.91534	0.00947	0.01996	0.01167	0.00709	0.00575
	7.94602	0.01028	0.02172	0.01167	0.00745	0.00519
	7.9767	0.01095	0.02292	0.01162	0.00768	0.00454
	8.00738	0.01138	0.02351	0.01159	0.00781	0.00384
	8.03806	0.01153	0.02346	0.01168	0.00781	0.00311
	8.06874	0.01137	0.02278	0.01198	0.00771	0.00241
	8.09942	0.01092	0.02149	0.0125	0.00748	0.00178
	8.1301	0.0102	0.01964	0.01322	0.00714	0.00127
	8.16078	0.00927	0.0173	0.01404	0.00668	0.000937977
	8.19146	0.0082	0.01458	0.01482	0.0061	0.000802434
	8.22214	0.00706	0.01159	0.01542	0.00542	0.000767888
	8.25282	0.00595	0.00847	0.01572	0.00464	0.000707053
	8.2835	0.00493	0.00545	0.01563	0.00378	0.000549566
	8.31418	0.00406	0.00312	0.01511	0.00287	0.000293333
	8.34486	0.00335	0.00324	0.01413	0.00194	0.000298812
	8.37554	0.00277	0.0053	0.01274	0.00117	0.000806683
	8.40621	0.00223	0.00755	0.011	0.00113	0.00146
	8.43689	0.00165	0.00955	0.00901	0.00186	0.00221
	8.46757	0.000995913	0.01115	0.00689	0.0028	0.00303
	8.49825	0.000418088	0.01232	0.00477	0.00373	0.00387
	8.52893	0.000975536	0.01303	0.00286	0.00461	0.00471
	8.55961	0.00199	0.01331	0.0017	0.0054	0.00553
	8.59029	0.0031	0.01317	0.00214	0.00607	0.00629
	8.62097	0.00423	0.01268	0.00324	0.00661	0.00698
	8.65165	0.00531	0.01189	0.00422	0.007	0.00757
	8.68233	0.00631	0.01088	0.00494	0.00725	0.00805
	8.71301	0.00719	0.00975	0.00537	0.00734	0.00841
	8.74369	0.00794	0.00859	0.00554	0.00729	0.00865
	8.77437	0.00856	0.00752	0.00548	0.00711	0.00877
	8.80505	0.00906	0.00663	0.00526	0.00683	0.00877
	8.83573	0.0095	0.00602	0.00493	0.00647	0.00867
	8.86641	0.0099	0.00567	0.0046	0.00609	0.00848
	8.89709	0.01032	0.00552	0.00433	0.00574	0.00821
	8.92777	0.01077	0.00541	0.00422	0.00547	0.00787
	8.95845	0.01125	0.0052	0.00426	0.00535	0.00749
	8.98913	0.01172	0.00478	0.0044	0.00539	0.00707
	9.01981	0.01213	0.00409	0.00455	0.00561	0.00663
	9.05049	0.01241	0.00309	0.00461	0.00596	0.00618
	9.08117	0.01251	0.00179	0.00451	0.00638	0.00573
	9.11185	0.01237	0.000497055	0.00423	0.00682	0.00529
	9.14253	0.01195	0.00181	0.00377	0.00724	0.00488
	9.17321	0.01124	0.0038	0.00321	0.0076	0.00453
	9.20388	0.01025	0.0059	0.00274	0.00787	0.00427
	9.23456	0.00902	0.00799	0.0026	0.00802	0.00414
	9.26524	0.00764	0.00997	0.00293	0.00806	0.00417
	9.29592	0.00627	0.01173	0.00355	0.00796	0.00436
	9.3266	0.00514	0.01318	0.0042	0.00775	0.00469
	9.35728	0.00462	0.01424	0.00469	0.00742	0.00513
	9.38796	0.00492	0.01483	0.00493	0.00698	0.00563
	9.41864	0.00581	0.01491	0.00488	0.00644	0.00614
	9.44932	0.00689	0.01447	0.00462	0.00583	0.00662
	9.48	0.0079	0.01351	0.00437	0.00516	0.00704
	9.51068	0.00867	0.01208	0.00456	0.00445	0.00737
	9.54136	0.00911	0.01023	0.00548	0.00371	0.00759
	9.57204	0.00917	0.00805	0.00706	0.00297	0.00769
	9.60272	0.00883	0.00565	0.00901	0.00224	0.00764
	9.6334	0.00809	0.00313	0.01106	0.00155	0.00745
	9.66408	0.00701	0.000651837	0.01298	0.000903797	0.00711
	9.69476	0.00562	0.00176	0.01458	0.000390689	0.00665
	9.72544	0.004	0.00388	0.01572	0.000471379	0.00605
	9.75612	0.0023	0.00565	0.01628	0.000911157	0.00536
	9.7868	0.00121	0.007	0.0162	0.00134	0.00459
	9.81748	0.00231	0.00785	0.01546	0.00171	0.00377
	9.84816	0.00407	0.00819	0.01409	0.00202	0.00294
	9.87884	0.0058	0.00799	0.01216	0.00228	0.00217
	9.90952	0.00736	0.00729	0.00981	0.00248	0.00156
	9.9402	0.00869	0.00614	0.00722	0.00263	0.00131
	9.97088	0.00974	0.00463	0.00477	0.00273	0.00149

## Sheet: Figure 4a
		ZW-UiO-67		ZW-UiO-67·MSA		agZW-UiO-67·MSA		agrZW-UiO-67·MSA
	R (Å)	D (r)	R (Å)	D (r)	R (Å)	D (r)	R (Å)	D (r)
	0.02	-0.02248	0.02	-0.03753	0.04	-0.07721	0.02	-0.03352
	0.04	-0.04492	0.04	-0.07509	0.07	-0.15454	0.04	-0.06697
	0.05	-0.06728	0.05	-0.1127	0.11	-0.23179	0.05	-0.10026
	0.07	-0.08951	0.07	-0.15036	0.14	-0.30822	0.07	-0.13332
	0.09	-0.11159	0.09	-0.18805	0.18	-0.38267	0.09	-0.16607
	0.11	-0.13347	0.11	-0.22575	0.22	-0.45395	0.11	-0.19845
	0.13	-0.15512	0.13	-0.26338	0.25	-0.52133	0.13	-0.23038
	0.14	-0.17651	0.14	-0.30087	0.29	-0.58505	0.14	-0.26182
	0.16	-0.19762	0.16	-0.33811	0.32	-0.64665	0.16	-0.29272
	0.18	-0.21845	0.18	-0.37502	0.36	-0.70878	0.18	-0.32306
	0.2	-0.23899	0.2	-0.4115	0.4	-0.77472	0.2	-0.35285
	0.22	-0.25925	0.22	-0.44747	0.43	-0.84742	0.22	-0.38209
	0.23	-0.27927	0.23	-0.48289	0.47	-0.92851	0.23	-0.41084
	0.25	-0.29909	0.25	-0.51775	0.5	-1.01748	0.25	-0.43917
	0.27	-0.31877	0.27	-0.55211	0.54	-1.11131	0.27	-0.46719
	0.29	-0.33838	0.29	-0.58605	0.58	-1.20488	0.29	-0.49502
	0.31	-0.35802	0.31	-0.61973	0.61	-1.29203	0.31	-0.52282
	0.32	-0.37777	0.32	-0.65334	0.65	-1.36731	0.32	-0.55074
	0.34	-0.39776	0.34	-0.68712	0.68	-1.42771	0.34	-0.57896
	0.36	-0.41807	0.36	-0.72133	0.72	-1.47428	0.36	-0.60765
	0.38	-0.43881	0.38	-0.75623	0.76	-1.51273	0.38	-0.63697
	0.4	-0.46007	0.4	-0.79208	0.79	-1.55291	0.4	-0.66704
	0.41	-0.4819	0.41	-0.82909	0.83	-1.60693	0.41	-0.69796
	0.43	-0.50436	0.43	-0.86741	0.86	-1.68614	0.43	-0.72979
	0.45	-0.52745	0.45	-0.90713	0.9	-1.79746	0.45	-0.76253
	0.47	-0.55115	0.47	-0.94823	0.94	-1.9399	0.47	-0.79613
	0.49	-0.57539	0.49	-0.99059	0.97	-2.10204	0.49	-0.83048
	0.5	-0.60007	0.5	-1.03397	1.01	-2.26132	0.5	-0.86543
	0.52	-0.62504	0.52	-1.07805	1.04	-2.38552	0.52	-0.90077
	0.54	-0.65014	0.54	-1.12239	1.08	-2.43667	0.54	-0.93624
	0.56	-0.67516	0.56	-1.16649	1.12	-2.37676	0.56	-0.97159
	0.58	-0.6999	0.58	-1.20982	1.15	-2.17461	0.58	-1.00653
	0.59	-0.72412	0.59	-1.25182	1.19	-1.81261	0.59	-1.04081
	0.61	-0.74763	0.61	-1.29198	1.22	-1.29198	0.61	-1.07418
	0.63	-0.77023	0.63	-1.32986	1.26	-0.63569	0.63	-1.10648
	0.65	-0.79179	0.65	-1.36513	1.3	0.11201	0.65	-1.13758
	0.67	-0.81221	0.67	-1.39763	1.33	0.88952	0.67	-1.16744
	0.68	-0.83147	0.68	-1.42737	1.37	1.62478	0.68	-1.19613
	0.7	-0.84961	0.7	-1.45456	1.4	2.24439	0.7	-1.2238
	0.72	-0.86677	0.72	-1.47967	1.44	2.68341	0.72	-1.25069
	0.74	-0.88317	0.74	-1.50334	1.48	2.89434	0.74	-1.27712
	0.76	-0.89911	0.76	-1.52643	1.51	2.85383	0.76	-1.30347
	0.77	-0.91495	0.77	-1.54996	1.55	2.56616	0.77	-1.33016
	0.79	-0.93114	0.79	-1.57504	1.58	2.06276	0.79	-1.35763
	0.81	-0.94812	0.81	-1.60284	1.62	1.39802	0.81	-1.38626
	0.83	-0.96638	0.83	-1.6345	1.66	0.6421	0.83	-1.41638
	0.85	-0.98636	0.85	-1.67103	1.69	-0.12821	0.85	-1.44821
	0.86	-1.00847	0.86	-1.71326	1.73	-0.83902	0.86	-1.48181
	0.88	-1.033	0.88	-1.7617	1.76	-1.42785	0.88	-1.51704
	0.9	-1.06013	0.9	-1.81648	1.8	-1.85002	0.9	-1.55354
	0.92	-1.08987	0.92	-1.87729	1.84	-2.08211	0.92	-1.59073
	0.94	-1.12205	0.94	-1.94332	1.87	-2.12226	0.94	-1.62773
	0.95	-1.15625	0.95	-2.0132	1.91	-1.98757	0.95	-1.66344
	0.97	-1.19185	0.97	-2.08501	1.94	-1.70942	0.97	-1.69649
	0.99	-1.22796	0.99	-2.1563	1.98	-1.32759	0.99	-1.72531
	1.01	-1.26346	1.01	-2.2241	2.02	-0.88433	1.01	-1.74812
	1.03	-1.29701	1.03	-2.28505	2.05	-0.4192	1.03	-1.76306
	1.04	-1.32707	1.04	-2.33543	2.09	0.03456	1.04	-1.7682
	1.06	-1.35196	1.06	-2.37136	2.12	0.45188	1.06	-1.76163
	1.08	-1.36989	1.08	-2.38891	2.16	0.81596	1.08	-1.74155
	1.1	-1.37904	1.1	-2.38426	2.2	1.11709	1.1	-1.70638
	1.12	-1.37765	1.12	-2.35389	2.23	1.35063	1.12	-1.65479
	1.13	-1.36405	1.13	-2.29476	2.27	1.51481	1.13	-1.58586
	1.15	-1.3368	1.15	-2.20445	2.3	1.60895	1.15	-1.4991
	1.17	-1.29475	1.17	-2.08137	2.34	1.63243	1.17	-1.39454
	1.19	-1.23711	1.19	-1.92484	2.38	1.58449	1.19	-1.27277
	1.21	-1.16354	1.21	-1.73523	2.41	1.46483	1.21	-1.13498
	1.22	-1.07418	1.22	-1.51403	2.45	1.2746	1.22	-0.98294
	1.24	-0.96975	1.24	-1.26385	2.48	1.01761	1.24	-0.81905
	1.26	-0.85151	1.26	-0.98844	2.52	0.70102	1.26	-0.64621
	1.28	-0.7213	1.28	-0.69261	2.56	0.33547	1.28	-0.46784
	1.3	-0.58152	1.3	-0.38214	2.59	-0.06546	1.3	-0.28776
	1.31	-0.43508	1.31	-0.06362	2.63	-0.48668	1.31	-0.11008
	1.33	-0.28533	1.33	0.25573	2.66	-0.91331	1.33	0.06093
	1.35	-0.13598	1.35	0.56828	2.7	-1.33247	1.35	0.22091
	1.37	0.00902	1.37	0.86622	2.74	-1.7348	1.37	0.36564
	1.39	0.14561	1.39	1.14186	2.77	-2.11504	1.39	0.49113
	1.4	0.26972	1.4	1.38785	2.81	-2.47176	1.4	0.59376
	1.42	0.37751	1.42	1.59744	2.84	-2.80599	1.42	0.67046
	1.44	0.4654	1.44	1.76476	2.88	-3.11904	1.44	0.71877
	1.46	0.53032	1.46	1.88504	2.92	-3.40988	1.46	0.737
	1.48	0.5698	1.48	1.95474	2.95	-3.67274	1.48	0.72427
	1.49	0.58208	1.49	1.97176	2.99	-3.89536	1.49	0.68056
	1.51	0.56626	1.51	1.93551	3.02	-4.05858	1.51	0.60678
	1.53	0.52232	1.53	1.84695	3.06	-4.13745	1.53	0.50471
	1.55	0.45119	1.55	1.70858	3.1	-4.10399	1.55	0.37703
	1.57	0.35476	1.57	1.5244	3.13	-3.93127	1.57	0.22716
	1.58	0.23585	1.58	1.29974	3.17	-3.59836	1.58	0.05926
	1.6	0.09813	1.6	1.04116	3.2	-3.09519	1.6	-0.12193
	1.62	-0.05392	1.62	0.7562	3.24	-2.42663	1.62	-0.31123
	1.64	-0.2152	1.64	0.45313	3.28	-1.61484	1.64	-0.50316
	1.66	-0.38013	1.66	0.14071	3.31	-0.69943	1.66	-0.69212
	1.67	-0.54278	1.67	-0.17209	3.35	0.26496	1.67	-0.87255
	1.69	-0.69713	1.69	-0.47639	3.38	1.21349	1.69	-1.03909
	1.71	-0.83724	1.71	-0.7637	3.42	2.07772	1.71	-1.18675
	1.73	-0.95745	1.73	-1.02615	3.46	2.79328	1.73	-1.31107
	1.75	-1.05258	1.75	-1.25671	3.49	3.30736	1.75	-1.40823
	1.76	-1.11815	1.76	-1.44946	3.53	3.58502	1.76	-1.47516
	1.78	-1.15047	1.78	-1.59969	3.56	3.61334	1.78	-1.50964
	1.8	-1.14686	1.8	-1.70404	3.6	3.40283	1.8	-1.51037
	1.82	-1.1057	1.82	-1.76058	3.64	2.98576	1.82	-1.47694
	1.84	-1.0265	1.84	-1.7688	3.67	2.41188	1.84	-1.40989
	1.85	-0.90996	1.85	-1.7296	3.71	1.74195	1.85	-1.31066
	1.87	-0.75791	1.87	-1.64519	3.74	1.04034	1.87	-1.18152
	1.89	-0.57329	1.89	-1.51901	3.78	0.3675	1.89	-1.0255
	1.91	-0.36006	1.91	-1.35554	3.82	-0.22639	1.91	-0.84629
	1.93	-0.12304	1.93	-1.16013	3.85	-0.70585	1.93	-0.64812
	1.94	0.1322	1.94	-0.93882	3.89	-1.0522	1.94	-0.43562
	1.96	0.39955	1.96	-0.69809	3.92	-1.26317	1.96	-0.21371
	1.98	0.67254	1.98	-0.44466	3.96	-1.35033	1.98	0.01259
	2	0.94454	2	-0.18529	4	-1.3351	2	0.23823
	2.02	1.20899	2.02	0.07342	4.03	-1.24401	2.02	0.45835
	2.03	1.45954	2.03	0.32524	4.07	-1.10418	2.03	0.6683
	2.05	1.69031	2.05	0.56445	4.1	-0.9396	2.05	0.86386
	2.07	1.89599	2.07	0.78595	4.14	-0.76872	2.07	1.04124
	2.09	2.07199	2.09	0.98538	4.18	-0.60356	2.09	1.19719
	2.11	2.21461	2.11	1.1592	4.21	-0.45014	2.11	1.32907
	2.12	2.32101	2.12	1.30468	4.25	-0.3098	2.12	1.43487
	2.14	2.38936	2.14	1.41996	4.28	-0.18112	2.14	1.51321
	2.16	2.41878	2.16	1.50398	4.32	-0.06167	2.16	1.56335
	2.18	2.40935	2.18	1.55647	4.36	0.05061	2.18	1.58519
	2.2	2.36204	2.2	1.57785	4.39	0.15674	2.2	1.57919
	2.21	2.27867	2.21	1.5692	4.43	0.25674	2.21	1.54635
	2.23	2.16175	2.23	1.5321	4.46	0.35025	2.23	1.48814
	2.25	2.01441	2.25	1.46859	4.5	0.43738	2.25	1.40644
	2.27	1.84027	2.27	1.38104	4.54	0.51946	2.27	1.30346
	2.29	1.64329	2.29	1.27208	4.57	0.59947	2.29	1.18167
	2.3	1.42763	2.3	1.14447	4.61	0.68186	2.3	1.04372
	2.32	1.19755	2.32	1.00106	4.64	0.77177	2.32	0.89237
	2.34	0.95725	2.34	0.84468	4.68	0.87386	2.34	0.7304
	2.36	0.71081	2.36	0.67811	4.72	0.99084	2.36	0.5606
	2.38	0.46204	2.38	0.504	4.75	1.12227	2.38	0.38564
	2.39	0.21443	2.39	0.32487	4.79	1.26371	2.39	0.20808
	2.41	-0.02891	2.41	0.14303	4.82	1.40661	2.41	0.03028
	2.43	-0.26529	2.43	-0.03942	4.86	1.53901	2.43	-0.14561
	2.45	-0.49248	2.45	-0.22057	4.9	1.64697	2.45	-0.3177
	2.47	-0.70874	2.47	-0.39878	4.93	1.71645	2.47	-0.48435
	2.48	-0.91275	2.48	-0.57262	4.97	1.7355	2.48	-0.64421
	2.5	-1.10367	2.5	-0.74089	5	1.69621	2.5	-0.79625
	2.52	-1.28106	2.52	-0.90266	5.04	1.59619	2.52	-0.9397
	2.54	-1.4449	2.54	-1.05722	5.08	1.43925	2.54	-1.07412
	2.56	-1.59547	2.56	-1.20407	5.11	1.23523	2.56	-1.19931
	2.57	-1.7334	2.57	-1.34298	5.15	0.99898	2.57	-1.31538
	2.59	-1.85953	2.59	-1.47389	5.18	0.74855	2.59	-1.42266
	2.61	-1.97494	2.61	-1.59701	5.22	0.5031	2.61	-1.52168
	2.63	-2.08085	2.63	-1.71268	5.26	0.28058	2.63	-1.6132
	2.65	-2.17855	2.65	-1.82145	5.29	0.09566	2.65	-1.69807
	2.66	-2.26943	2.66	-1.92401	5.33	-0.04176	2.66	-1.77727
	2.68	-2.35481	2.68	-2.02116	5.36	-0.12749	2.68	-1.85181
	2.7	-2.436	2.7	-2.11377	5.4	-0.16318	2.7	-1.92271
	2.72	-2.51415	2.72	-2.20271	5.44	-0.15576	2.72	-1.99091
	2.74	-2.59025	2.74	-2.28883	5.47	-0.11629	2.74	-2.05724
	2.75	-2.66506	2.75	-2.37288	5.51	-0.05842	2.75	-2.12235
	2.77	-2.73909	2.77	-2.45543	5.54	0.00329	2.77	-2.18666
	2.79	-2.81247	2.79	-2.53686	5.58	0.05505	2.79	-2.2503
	2.81	-2.885	2.81	-2.6172	5.62	0.08529	2.81	-2.31307
	2.83	-2.95607	2.83	-2.69618	5.65	0.08572	2.83	-2.37442
	2.84	-3.02466	2.84	-2.77311	5.69	0.05203	2.84	-2.4334
	2.86	-3.08928	2.86	-2.84687	5.72	-0.01591	2.86	-2.48867
	2.88	-3.14803	2.88	-2.9159	5.76	-0.11432	2.88	-2.53851
	2.9	-3.19859	2.9	-2.97818	5.8	-0.23603	2.9	-2.58083
	2.92	-3.23828	2.92	-3.03126	5.83	-0.37143	2.92	-2.61322
	2.93	-3.26409	2.93	-3.07233	5.87	-0.50946	2.93	-2.63301
	2.95	-3.27278	2.95	-3.09825	5.9	-0.63883	2.95	-2.63732
	2.97	-3.26097	2.97	-3.10567	5.94	-0.74908	2.97	-2.62322
	2.99	-3.22524	2.99	-3.09113	5.98	-0.83155	2.99	-2.58776
	3.01	-3.1623	3.01	-3.05118	6.01	-0.88013	3.01	-2.52814
	3.02	-3.06908	3.02	-2.98255	6.05	-0.89173	3.02	-2.44182
	3.04	-2.94291	3.04	-2.88229	6.08	-0.86641	3.04	-2.32662
	3.06	-2.78165	3.06	-2.74791	6.12	-0.80717	3.06	-2.18089
	3.08	-2.58383	3.08	-2.57758	6.16	-0.71947	3.08	-2.00361
	3.1	-2.3488	3.1	-2.37019	6.19	-0.61051	3.1	-1.79446
	3.11	-2.07682	3.11	-2.12556	6.23	-0.48842	3.11	-1.55397
	3.13	-1.76914	3.13	-1.84448	6.26	-0.36132	3.13	-1.28353
	3.15	-1.4281	3.15	-1.52879	6.3	-0.23662	3.15	-0.98542
	3.17	-1.05709	3.17	-1.18145	6.34	-0.12035	3.17	-0.66289
	3.19	-0.6606	3.19	-0.80649	6.37	-0.01685	3.19	-0.32003
	3.2	-0.24411	3.2	-0.40899	6.41	0.07131	3.2	0.03822
	3.22	0.18596	3.22	0.005	6.44	0.14322	3.22	0.40616
	3.24	0.62241	3.24	0.42861	6.48	0.19923	3.24	0.7775
	3.26	1.05743	3.26	0.85426	6.52	0.24048	3.26	1.14549
	3.28	1.48279	3.28	1.27394	6.55	0.26844	3.28	1.50309
	3.29	1.89007	3.29	1.67933	6.59	0.28448	3.29	1.84314
	3.31	2.27092	3.31	2.06213	6.62	0.28957	3.31	2.15864
	3.33	2.61727	3.33	2.41424	6.66	0.28422	3.33	2.44288
	3.35	2.92163	3.35	2.72805	6.7	0.26848	3.35	2.6897
	3.37	3.17732	3.37	2.99669	6.73	0.24222	3.37	2.89364
	3.38	3.37866	3.38	3.21421	6.77	0.20532	3.38	3.05019
	3.4	3.52122	3.4	3.37584	6.8	0.15807	3.4	3.15586
	3.42	3.60192	3.42	3.4781	6.84	0.10132	3.42	3.20836
	3.44	3.61919	3.44	3.51896	6.88	0.03662	3.44	3.20666
	3.46	3.573	3.46	3.49789	6.91	-0.03377	3.46	3.15103
	3.47	3.4649	3.47	3.41594	6.95	-0.10706	3.47	3.04308
	3.49	3.29796	3.49	3.27564	6.98	-0.18017	3.49	2.88565
	3.51	3.0767	3.51	3.08098	7.02	-0.25003	3.51	2.68281
	3.53	2.80695	3.53	2.83728	7.06	-0.31391	3.53	2.43968
	3.55	2.49564	3.55	2.55101	7.09	-0.36967	3.55	2.16228
	3.56	2.15061	3.56	2.22958	7.13	-0.41588	3.56	1.85738
	3.58	1.78035	3.58	1.88115	7.16	-0.45191	3.58	1.53226
	3.6	1.39376	3.6	1.51432	7.2	-0.47785	3.6	1.1945
	3.62	0.99983	3.62	1.1379	7.24	-0.49437	3.62	0.85176
	3.64	0.60742	3.64	0.76064	7.27	-0.50248	3.64	0.51155
	3.65	0.22496	3.65	0.39095	7.31	-0.50337	3.65	0.18099
	3.67	-0.13977	3.67	0.03668	7.34	-0.49822	3.67	-0.13334
	3.69	-0.47982	3.69	-0.29509	7.38	-0.48803	3.69	-0.42559
	3.71	-0.78931	3.71	-0.59825	7.42	-0.47358	3.71	-0.69081
	3.73	-1.06348	3.73	-0.86779	7.45	-0.45542	3.73	-0.925
	3.74	-1.29883	3.74	-1.09991	7.49	-0.43385	3.74	-1.12524
	3.76	-1.49313	3.76	-1.29206	7.52	-0.40902	3.76	-1.28968
	3.78	-1.64541	3.78	-1.44294	7.56	-0.38093	3.78	-1.41755
	3.8	-1.75589	3.8	-1.55249	7.6	-0.34953	3.8	-1.5091
	3.82	-1.82595	3.82	-1.62179	7.63	-0.31475	3.82	-1.56554
	3.83	-1.85792	3.83	-1.65297	7.67	-0.27654	3.83	-1.58894
	3.85	-1.85496	3.85	-1.64903	7.7	-0.23492	3.85	-1.58206
	3.87	-1.8209	3.87	-1.6137	7.74	-0.19008	3.87	-1.54826
	3.89	-1.76005	3.89	-1.55126	7.78	-0.14241	3.89	-1.4913
	3.91	-1.67698	3.91	-1.46636	7.81	-0.09265	3.91	-1.41519
	3.92	-1.57637	3.92	-1.36379	7.85	-0.04192	3.92	-1.32407
	3.94	-1.46282	3.94	-1.24834	7.88	0.00823	3.94	-1.22199
	3.96	-1.34071	3.96	-1.12462	7.92	0.05581	3.96	-1.11285
	3.98	-1.21406	3.98	-0.99694	7.96	0.09856	3.98	-1.00024
	4	-1.08643	4	-0.86914	7.99	0.13413	4	-0.88734
	4.01	-0.96084	4.01	-0.74453	8.03	0.16032	4.01	-0.7769
	4.03	-0.83974	4.03	-0.62584	8.06	0.17548	4.03	-0.67113
	4.05	-0.72496	4.05	-0.51514	8.1	0.17873	4.05	-0.57173
	4.07	-0.61775	4.07	-0.41389	8.14	0.17029	4.07	-0.47986
	4.09	-0.51881	4.09	-0.3229	8.17	0.15154	4.09	-0.39618
	4.1	-0.42834	4.1	-0.24243	8.21	0.12505	4.1	-0.32089
	4.12	-0.34606	4.12	-0.17222	8.24	0.09432	4.12	-0.25377
	4.14	-0.27139	4.14	-0.11156	8.28	0.06344	4.14	-0.19426
	4.16	-0.20343	4.16	-0.0594	8.32	0.03662	4.16	-0.14153
	4.18	-0.1411	4.18	-0.01443	8.35	0.0176	4.18	-0.09453
	4.19	-0.08319	4.19	0.02485	8.39	0.00922	4.19	-0.05211
	4.21	-0.02846	4.21	0.06001	8.42	0.01301	4.21	-0.01304
	4.23	0.02432	4.23	0.09263	8.46	0.02901	4.23	0.0239
	4.25	0.07631	4.25	0.12424	8.5	0.05576	4.25	0.05988
	4.27	0.12855	4.27	0.15624	8.53	0.09055	4.27	0.09596
	4.28	0.18197	4.28	0.18989	8.57	0.12983	4.28	0.13311
	4.3	0.23733	4.3	0.22624	8.6	0.16971	4.3	0.1721
	4.32	0.29524	4.32	0.26616	8.64	0.20649	4.32	0.21357
	4.34	0.35618	4.34	0.31028	8.68	0.23715	4.34	0.25801
	4.36	0.42046	4.36	0.35905	8.71	0.25966	4.36	0.30573
	4.37	0.4883	4.37	0.41271	8.75	0.27317	4.37	0.3569
	4.39	0.55976	4.39	0.47134	8.78	0.27793	4.39	0.41154
	4.41	0.63484	4.41	0.53485	8.82	0.27513	4.41	0.46957
	4.43	0.71344	4.43	0.60301	8.86	0.26653	4.43	0.53079
	4.45	0.79537	4.45	0.67548	8.89	0.25417	4.45	0.59491
	4.46	0.88036	4.46	0.75183	8.93	0.23993	4.46	0.66153
	4.48	0.96806	4.48	0.83153	8.96	0.22535	4.48	0.73021
	4.5	1.05802	4.5	0.91397	9	0.21146	4.5	0.80041
	4.52	1.14971	4.52	0.99848	9.04	0.19871	4.52	0.87153
	4.54	1.24246	4.54	1.08431	9.07	0.18712	4.54	0.94289
	4.55	1.33548	4.55	1.17063	9.11	0.17638	4.55	1.01374
	4.57	1.42785	4.57	1.25653	9.14	0.16606	4.57	1.08328
	4.59	1.51848	4.59	1.34103	9.18	0.15572	4.59	1.15059
	4.61	1.60617	4.61	1.42306	9.22	0.14506	4.61	1.21472
	4.63	1.68952	4.63	1.50146	9.25	0.13389	4.63	1.27464
	4.64	1.76707	4.64	1.57502	9.29	0.12214	4.64	1.32928
	4.66	1.83719	4.66	1.64243	9.32	0.10978	4.66	1.37752
	4.68	1.89823	4.68	1.70235	9.36	0.09677	4.68	1.41824
	4.7	1.94846	4.7	1.75341	9.4	0.08299	4.7	1.45032
	4.72	1.98619	4.72	1.79427	9.43	0.06828	4.72	1.47268
	4.73	2.00979	4.73	1.8236	9.47	0.05252	4.73	1.48434
	4.75	2.01778	4.75	1.84018	9.5	0.03567	4.75	1.48442
	4.77	2.00884	4.77	1.84292	9.54	0.01798	4.77	1.47217
	4.79	1.98192	4.79	1.83088	9.58	2e-06	4.79	1.44707
	4.81	1.93624	4.81	1.80338	9.61	-0.01732	4.81	1.40878
	4.82	1.87142	4.82	1.75996	9.65	-0.03274	4.82	1.35722
	4.84	1.78743	4.84	1.7005	9.68	-0.04483	4.84	1.29258
	4.86	1.68467	4.86	1.62517	9.72	-0.05223	4.86	1.21534
	4.88	1.56398	4.88	1.53451	9.76	-0.05387	4.88	1.12625
	4.9	1.42663	4.9	1.4294	9.79	-0.04925	4.9	1.02636
	4.91	1.2743	4.91	1.31107	9.83	-0.03859	4.91	0.91697
	4.93	1.10906	4.93	1.18109	9.86	-0.02293	4.93	0.79963
	4.95	0.93334	4.95	1.04133	9.9	-0.00406	4.95	0.67611
	4.97	0.74985	4.97	0.89392	9.94	0.01568	4.97	0.54833
	4.99	0.5615	4.99	0.74122	9.97	0.0337	4.99	0.41834
	5	0.37138	5	0.58574	10.01	0.0475	5	0.28825
	5.02	0.18262	5.02	0.43008	10.04	0.05511	5.02	0.16017
	5.04	-0.00165	5.04	0.27683	10.08	0.05528	5.04	0.03617
	5.06	-0.17844	5.06	0.12857	10.12	0.04778	5.06	-0.08179
	5.08	-0.3449	5.08	-0.01226	10.15	0.03336	5.08	-0.1919
	5.09	-0.49848	5.09	-0.14345	10.19	0.01369	5.09	-0.29258
	5.11	-0.63694	5.11	-0.26299	10.22	-0.00893	5.11	-0.38248
	5.13	-0.75843	5.13	-0.36923	10.26	-0.0319	5.13	-0.46054
	5.15	-0.86152	5.15	-0.46084	10.3	-0.05263	5.15	-0.52599
	5.17	-0.94523	5.17	-0.5369	10.33	-0.069	5.17	-0.57842
	5.18	-1.00907	5.18	-0.59689	10.37	-0.07948	5.18	-0.61769
	5.2	-1.05302	5.2	-0.64071	10.4	-0.08341	5.2	-0.64401
	5.22	-1.07749	5.22	-0.66865	10.44	-0.08094	5.22	-0.65788
	5.24	-1.08337	5.24	-0.68142	10.48	-0.07297	5.24	-0.66008
	5.26	-1.07191	5.26	-0.68006	10.51	-0.06095	5.26	-0.65162
	5.27	-1.04473	5.27	-0.66594	10.55	-0.04666	5.27	-0.63373
	5.29	-1.00374	5.29	-0.64071	10.58	-0.03196	5.29	-0.60779
	5.31	-0.95108	5.31	-0.60621	10.62	-0.01859	5.31	-0.57531
	5.33	-0.88906	5.33	-0.56444	10.66	-0.00796	5.33	-0.53787
	5.35	-0.82009	5.35	-0.51751	10.69	-0.00108	5.35	-0.49707
	5.36	-0.74661	5.36	-0.46752	10.73	0.00147	5.36	-0.45448
	5.38	-0.67103	5.38	-0.41657	10.76	-0.000403	5.38	-0.41164
	5.4	-0.59567	5.4	-0.36665	10.8	-0.00641	5.4	-0.36997
	5.42	-0.5227	5.42	-0.31959	10.84	-0.01588	5.42	-0.33075
	5.44	-0.45409	5.44	-0.27705	10.87	-0.02788	5.44	-0.29511
	5.45	-0.39156	5.45	-0.24046	10.91	-0.04121	5.45	-0.26402
	5.47	-0.33658	5.47	-0.21097	10.94	-0.05457	5.47	-0.23821
	5.49	-0.29028	5.49	-0.18946	10.98	-0.0666	5.49	-0.21825
	5.51	-0.25351	5.51	-0.17651	11.02	-0.07599	5.51	-0.20447
	5.53	-0.22678	5.53	-0.17241	11.05	-0.08163	5.53	-0.19699
	5.54	-0.21024	5.54	-0.17715	11.09	-0.08274	5.54	-0.19574
	5.56	-0.20376	5.56	-0.19041	11.12	-0.07897	5.56	-0.20044
	5.58	-0.20688	5.58	-0.21166	11.16	-0.07053	5.58	-0.21066
	5.6	-0.21886	5.6	-0.24008	11.2	-0.0582	5.6	-0.22578
	5.62	-0.23871	5.62	-0.27467	11.23	-0.04329	5.62	-0.24504
	5.63	-0.26519	5.63	-0.31425	11.27	-0.02753	5.63	-0.26759
	5.65	-0.29691	5.65	-0.35749	11.3	-0.01285	5.65	-0.29246
	5.67	-0.3323	5.67	-0.40298	11.34	-0.00117	5.67	-0.31863
	5.69	-0.36972	5.69	-0.44924	11.38	0.00593	5.69	-0.34503
	5.71	-0.40745	5.71	-0.49477	11.41	0.00739	5.71	-0.37059
	5.72	-0.44377	5.72	-0.53809	11.45	0.00291	5.72	-0.39423
	5.74	-0.47701	5.74	-0.5778	11.48	-0.00702	5.74	-0.41494
	5.76	-0.50559	5.76	-0.61257	11.52	-0.02111	5.76	-0.43176
	5.78	-0.52803	5.78	-0.64119	11.56	-0.03747	5.78	-0.44384
	5.8	-0.54306	5.8	-0.66263	11.59	-0.05384	5.8	-0.45042
	5.81	-0.54957	5.81	-0.67602	11.63	-0.06794	5.81	-0.45088
	5.83	-0.54673	5.83	-0.68068	11.66	-0.07775	5.83	-0.44476
	5.85	-0.53392	5.85	-0.67615	11.7	-0.0818	5.85	-0.43174
	5.87	-0.51084	5.87	-0.6622	11.74	-0.0794	5.87	-0.4117
	5.89	-0.47745	5.89	-0.6388	11.77	-0.07068	5.89	-0.38467
	5.9	-0.43398	5.9	-0.60615	11.81	-0.05657	5.9	-0.35085
	5.92	-0.38096	5.92	-0.56467	11.84	-0.03863	5.92	-0.31066
	5.94	-0.31918	5.94	-0.51498	11.88	-0.01879	5.94	-0.26461
	5.96	-0.24966	5.96	-0.45788	11.92	0.000873	5.96	-0.21343
	5.98	-0.17363	5.98	-0.39433	11.95	0.01848	5.98	-0.15794
	5.99	-0.09252	5.99	-0.32545	11.99	0.03254	5.99	-0.09908
	6.01	-0.00785	6.01	-0.25245	12.02	0.04208	6.01	-0.03788
	6.03	0.07874	6.03	-0.17662	12.06	0.04675	6.03	0.02458
	6.05	0.16555	6.05	-0.09931	12.1	0.04676	6.05	0.08718
	6.07	0.25092	6.07	-0.02187	12.13	0.04278	6.07	0.1488
	6.08	0.33322	6.08	0.05434	12.17	0.03581	6.08	0.20836
	6.1	0.4109	6.1	0.12804	12.2	0.02703	6.1	0.26483
	6.12	0.48256	6.12	0.198	12.24	0.01765	6.12	0.31726
	6.14	0.54696	6.14	0.26311	12.28	0.00879	6.14	0.36482
	6.16	0.60306	6.16	0.32239	12.31	0.00145	6.16	0.40681
	6.17	0.65005	6.17	0.375	12.35	-0.00354	6.17	0.44266
	6.19	0.68733	6.19	0.42025	12.38	-0.00557	6.19	0.47197
	6.21	0.71456	6.21	0.45764	12.42	-0.00422	6.21	0.4945
	6.23	0.73164	6.23	0.48684	12.46	0.000724	6.23	0.51018
	6.25	0.73871	6.25	0.50768	12.49	0.0092	6.25	0.51908
	6.26	0.73612	6.26	0.5202	12.53	0.02088	6.26	0.52144
	6.28	0.72442	6.28	0.52456	12.56	0.03509	6.28	0.51762
	6.3	0.70434	6.3	0.5211	12.6	0.05084	6.3	0.50811
	6.32	0.67675	6.32	0.51027	12.64	0.06681	6.32	0.4935
	6.34	0.64264	6.34	0.49267	12.67	0.08146	6.34	0.47444
	6.35	0.60307	6.35	0.46895	12.71	0.09317	6.35	0.45166
	6.37	0.55915	6.37	0.43986	12.74	0.10042	6.37	0.42588
	6.39	0.51199	6.39	0.40619	12.78	0.102	6.39	0.39786
	6.41	0.46269	6.41	0.36878	12.82	0.09721	6.41	0.36831
	6.43	0.41229	6.43	0.32843	12.85	0.08608	6.43	0.33791
	6.44	0.36177	6.44	0.28598	12.89	0.06936	6.44	0.3073
	6.46	0.31202	6.46	0.24219	12.92	0.04853	6.46	0.277
	6.48	0.26381	6.48	0.19781	12.96	0.02568	6.48	0.24749
	6.5	0.21778	6.5	0.15351	13	0.00321	6.5	0.21914
	6.52	0.17446	6.52	0.10989	13.03	-0.01644	6.52	0.19222
	6.53	0.13426	6.53	0.06748	13.07	-0.0312	6.53	0.16689
	6.55	0.09744	6.55	0.02672	13.1	-0.03959	6.55	0.14326
	6.57	0.06416	6.57	-0.01203	13.14	-0.04101	6.57	0.12132
	6.59	0.03444	6.59	-0.0485	13.18	-0.03583	6.59	0.10097
	6.61	0.00824	6.61	-0.0825	13.21	-0.02532	6.61	0.08209
	6.62	-0.01462	6.62	-0.11391	13.25	-0.01145	6.62	0.06447
	6.64	-0.03435	6.64	-0.14269	13.28	0.0034	6.64	0.04788
	6.66	-0.05124	6.66	-0.16888	13.32	0.01681	6.66	0.03206
	6.68	-0.06565	6.68	-0.19255	13.36	0.02675	6.68	0.01673
	6.7	-0.07794	6.7	-0.21384	13.39	0.03183	6.7	0.00163
	6.71	-0.08852	6.71	-0.23292	13.43	0.03153	6.71	-0.0135
	6.73	-0.09778	6.73	-0.25	13.46	0.02627	6.73	-0.02887
	6.75	-0.10614	6.75	-0.26532	13.5	0.01727	6.75	-0.04468
	6.77	-0.114	6.77	-0.27912	13.54	0.00632	6.77	-0.06109
	6.79	-0.12173	6.79	-0.29164	13.57	-0.00455	6.79	-0.0782
	6.8	-0.12968	6.8	-0.30315	13.61	-0.01349	6.8	-0.09606
	6.82	-0.13819	6.82	-0.3139	13.64	-0.01913	6.82	-0.11469
	6.84	-0.14752	6.84	-0.3241	13.68	-0.02088	6.84	-0.13404
	6.86	-0.15791	6.86	-0.33398	13.72	-0.01898	6.86	-0.15404
	6.88	-0.16957	6.88	-0.34371	13.75	-0.01449	6.88	-0.17455
	6.89	-0.18263	6.89	-0.35346	13.79	-0.00908	6.89	-0.19542
	6.91	-0.19718	6.91	-0.36334	13.82	-0.00471	6.91	-0.21646
	6.93	-0.21326	6.93	-0.37344	13.86	-0.00325	6.93	-0.23745
	6.95	-0.23084	6.95	-0.38382	13.9	-0.00612	6.95	-0.25818
	6.97	-0.24986	6.97	-0.39447	13.93	-0.01396	6.97	-0.2784
	6.98	-0.27019	6.98	-0.40538	13.97	-0.02652	6.98	-0.29788
	7	-0.29165	7	-0.41648	14	-0.04256	7	-0.31639
	7.02	-0.31401	7.02	-0.42767	14.04	-0.06012	7.02	-0.3337
	7.04	-0.33702	7.04	-0.43882	14.08	-0.07671	7.04	-0.34963
	7.06	-0.36035	7.06	-0.44976	14.11	-0.08977	7.06	-0.36399
	7.07	-0.38367	7.07	-0.46032	14.15	-0.09706	7.07	-0.37661
	7.09	-0.40663	7.09	-0.4703	14.18	-0.09707	7.09	-0.38738
	7.11	-0.42887	7.11	-0.4795	14.22	-0.08925	7.11	-0.39619
	7.13	-0.45	7.13	-0.48768	14.26	-0.07421	7.13	-0.40298
	7.15	-0.46966	7.15	-0.49466	14.29	-0.0536	7.15	-0.40771
	7.16	-0.4875	7.16	-0.50021	14.33	-0.02998	7.16	-0.41037
	7.18	-0.50321	7.18	-0.50416	14.36	-0.00642	7.18	-0.41098
	7.2	-0.5165	7.2	-0.50634	14.4	0.01389	7.2	-0.4096
	7.22	-0.52712	7.22	-0.50661	14.44	0.02809	7.22	-0.40631
	7.24	-0.53491	7.24	-0.50486	14.47	0.03405	7.24	-0.40119
	7.25	-0.53972	7.25	-0.50102	14.51	0.03067	7.25	-0.39437
	7.27	-0.54149	7.27	-0.49504	14.54	0.01801	7.27	-0.38598
	7.29	-0.54022	7.29	-0.48693	14.58	-0.0027	7.29	-0.37618
	7.31	-0.53597	7.31	-0.47673	14.62	-0.02926	7.31	-0.36512
	7.33	-0.52886	7.33	-0.46449	14.65	-0.05874	7.33	-0.35296
	7.34	-0.51907	7.34	-0.45035	14.69	-0.08793	7.34	-0.33988
	7.36	-0.50684	7.36	-0.43442	14.72	-0.11366	7.36	-0.32605
	7.38	-0.49245	7.38	-0.41689	14.76	-0.1332	7.38	-0.31162
	7.4	-0.4762	7.4	-0.39793	14.8	-0.14455	7.4	-0.29678
	7.42	-0.45844	7.42	-0.37775	14.83	-0.14664	7.42	-0.28167
	7.43	-0.43953	7.43	-0.35659	14.87	-0.13933	7.43	-0.26645
	7.45	-0.41983	7.45	-0.33465	14.9	-0.12339	7.45	-0.25125
	7.47	-0.39969	7.47	-0.31219	14.94	-0.10034	7.47	-0.2362
	7.49	-0.37947	7.49	-0.28942	14.98	-0.07216	7.49	-0.22143
	7.51	-0.35948	7.51	-0.26657	15.01	-0.04111	7.51	-0.20704
	7.52	-0.34003	7.52	-0.24384	15.05	-0.00939	7.52	-0.19312
	7.54	-0.32135	7.54	-0.22145	15.08	0.02101	7.54	-0.17975
	7.56	-0.30367	7.56	-0.19956	15.12	0.04852	7.56	-0.167
	7.58	-0.28714	7.58	-0.17833	15.16	0.07201	7.58	-0.15492
	7.6	-0.27189	7.6	-0.15791	15.19	0.09087	7.6	-0.14356
	7.61	-0.25798	7.61	-0.1384	15.23	0.10493	7.61	-0.13294
	7.63	-0.24541	7.63	-0.11989	15.26	0.11436	7.63	-0.12307
	7.65	-0.23416	7.65	-0.10246	15.3	0.11963	7.65	-0.11397
	7.67	-0.22413	7.67	-0.08612	15.34	0.12133	7.67	-0.1056
	7.69	-0.21522	7.69	-0.0709	15.37	0.12013	7.69	-0.09796
	7.7	-0.20725	7.7	-0.05679	15.41	0.11669	7.7	-0.09099
	7.72	-0.20003	7.72	-0.04375	15.44	0.11166	7.72	-0.08466
	7.74	-0.19333	7.74	-0.03173	15.48	0.10559	7.74	-0.07889
	7.76	-0.18692	7.76	-0.02064	15.52	0.09899	7.76	-0.07362
	7.78	-0.18054	7.78	-0.01039	15.55	0.09227	7.78	-0.06876
	7.79	-0.17392	7.79	-0.00088	15.59	0.08581	7.79	-0.06422
	7.81	-0.16679	7.81	0.00802	15.62	0.07989	7.81	-0.05989
	7.83	-0.1589	7.83	0.01646	15.66	0.07472	7.83	-0.05568
	7.85	-0.14999	7.85	0.02455	15.7	0.07038	7.85	-0.05147
	7.87	-0.13984	7.87	0.03246	15.73	0.06682	7.87	-0.04716
	7.88	-0.12824	7.88	0.04033	15.77	0.06388	7.88	-0.04264
	7.9	-0.11501	7.9	0.04828	15.8	0.06121	7.9	-0.0378
	7.92	-0.10001	7.92	0.05646	15.84	0.05839	7.92	-0.03256
	7.94	-0.08314	7.94	0.06498	15.88	0.0549	7.94	-0.02683
	7.96	-0.06435	7.96	0.07395	15.91	0.05021	7.96	-0.02054
	7.97	-0.04362	7.97	0.08344	15.95	0.04384	7.97	-0.01363
	7.99	-0.02099	7.99	0.09352	15.98	0.03546	7.99	-0.00605
	8.01	0.00343	8.01	0.10423	16.02	0.02492	8.01	0.00221
	8.03	0.02952	8.03	0.11559	16.06	0.01234	8.03	0.01116
	8.05	0.05708	8.05	0.12757	16.09	-0.00195	8.05	0.02079
	8.06	0.08587	8.06	0.14015	16.13	-0.01732	8.06	0.03105
	8.08	0.11562	8.08	0.15327	16.16	-0.03298	8.08	0.0419
	8.1	0.146	8.1	0.16684	16.2	-0.04799	8.1	0.05326
	8.12	0.17667	8.12	0.18076	16.24	-0.06141	8.12	0.06505
	8.14	0.20726	8.14	0.19492	16.27	-0.07233	8.14	0.07717
	8.15	0.23738	8.15	0.20919	16.31	-0.08004	8.15	0.08951
	8.17	0.26665	8.17	0.22345	16.34	-0.08406	8.17	0.10195
	8.19	0.29469	8.19	0.23756	16.38	-0.08421	8.19	0.11437
	8.21	0.32113	8.21	0.25138	16.42	-0.08059	8.21	0.12663
	8.23	0.34562	8.23	0.26479	16.45	-0.07365	8.23	0.13862
	8.24	0.36787	8.24	0.27768	16.49	-0.06406	8.24	0.15021
	8.26	0.38761	8.26	0.28994	16.52	-0.05265	8.26	0.16128
	8.28	0.40462	8.28	0.30147	16.56	-0.04037	8.28	0.17171
	8.3	0.41876	8.3	0.31221	16.6	-0.02814	8.3	0.18141
	8.32	0.42991	8.32	0.32209	16.63	-0.01679	8.32	0.19028
	8.33	0.43804	8.33	0.33108	16.67	-0.007	8.33	0.19823
	8.35	0.44318	8.35	0.33912	16.7	0.000778	8.35	0.20521
	8.37	0.4454	8.37	0.34622	16.74	0.00632	8.37	0.21113
	8.39	0.44484	8.39	0.35234	16.78	0.00963	8.39	0.21597
	8.41	0.44167	8.41	0.35747	16.81	0.01092	8.41	0.21968
	8.42	0.43612	8.42	0.36162	16.85	0.01057	8.42	0.22224
	8.44	0.42843	8.44	0.36476	16.88	0.00905	8.44	0.22363
	8.46	0.41889	8.46	0.36688	16.92	0.00687	8.46	0.22385
	8.48	0.40777	8.48	0.36796	16.96	0.00451	8.48	0.22291
	8.5	0.39536	8.5	0.36797	16.99	0.0024	8.5	0.22083
	8.51	0.38194	8.51	0.36689	17.03	0.00085	8.51	0.21765
	8.53	0.36777	8.53	0.36466	17.06	3.7e-05	8.53	0.21339
	8.55	0.35309	8.55	0.36125	17.1	7e-06	8.55	0.20812
	8.57	0.33811	8.57	0.35662	17.14	0.000679	8.57	0.2019
	8.59	0.323	8.59	0.35073	17.17	0.00186	8.59	0.1948
	8.6	0.3079	8.6	0.34354	17.21	0.0033	8.6	0.18692
	8.62	0.29292	8.62	0.33504	17.24	0.00468	8.62	0.17833
	8.64	0.27812	8.64	0.32523	17.28	0.00571	8.64	0.16917
	8.66	0.26353	8.66	0.31414	17.32	0.00611	8.66	0.15953
	8.68	0.24917	8.68	0.3018	17.35	0.0057	8.68	0.14954
	8.69	0.235	8.69	0.2883	17.39	0.00436	8.69	0.13933
	8.71	0.221	8.71	0.27373	17.42	0.00209	8.71	0.12903
	8.73	0.20713	8.73	0.25824	17.46	-0.001	8.73	0.11876
	8.75	0.19334	8.75	0.24199	17.5	-0.00471	8.75	0.10866
	8.77	0.17958	8.77	0.22516	17.53	-0.00874	8.77	0.09885
	8.78	0.16581	8.78	0.20798	17.57	-0.01275	8.78	0.08943
	8.8	0.15203	8.8	0.19065	17.6	-0.01635	8.8	0.08051
	8.82	0.13821	8.82	0.17342	17.64	-0.01919	8.82	0.07217
	8.84	0.12438	8.84	0.15653	17.68	-0.02095	8.84	0.06448
	8.86	0.11057	8.86	0.14019	17.71	-0.02141	8.86	0.05747
	8.87	0.09682	8.87	0.12462	17.75	-0.02046	8.87	0.05118
	8.89	0.08323	8.89	0.11001	17.78	-0.01812	8.89	0.04561
	8.91	0.06985	8.91	0.09652	17.82	-0.01456	8.91	0.04074
	8.93	0.05679	8.93	0.08426	17.86	-0.01006	8.93	0.03651
	8.95	0.04414	8.95	0.07331	17.89	-0.00502	8.95	0.03288
	8.96	0.032	8.96	0.06371	17.93	0.000103	8.96	0.02976
	8.98	0.02046	8.98	0.05545	17.96	0.0048	8.98	0.02705
	9	0.00958	9	0.04847	18	0.00861	9	0.02466
	9.02	-0.000567	9.02	0.04269	18.04	0.01114	9.02	0.02246
	9.04	-0.00994	9.04	0.03797	18.07	0.01209	9.04	0.02036
	9.05	-0.01854	9.05	0.03415	18.11	0.01134	9.05	0.01823
	9.07	-0.02635	9.07	0.03107	18.14	0.00894	9.07	0.01598
	9.09	-0.03342	9.09	0.02853	18.18	0.00509	9.09	0.01351
	9.11	-0.03981	9.11	0.02634	18.22	0.000203	9.11	0.01074
	9.13	-0.04558	9.13	0.02433	18.25	-0.00522	9.13	0.00762
	9.14	-0.05083	9.14	0.02232	18.29	-0.01058	9.14	0.00411
	9.16	-0.05567	9.16	0.02018	18.32	-0.01522	9.16	0.000177
	9.18	-0.06021	9.18	0.01779	18.36	-0.01854	9.18	-0.00417
	9.2	-0.06457	9.2	0.01508	18.4	-0.01999	9.2	-0.00892
	9.22	-0.06886	9.22	0.012	18.43	-0.01916	9.22	-0.01403
	9.23	-0.07318	9.23	0.00855	18.47	-0.01581	9.23	-0.01944
	9.25	-0.07763	9.25	0.00476	18.5	-0.00987	9.25	-0.0251
	9.27	-0.08228	9.27	0.000698	18.54	-0.00146	9.27	-0.03092
	9.29	-0.08716	9.29	-0.00356	18.58	0.00912	9.29	-0.03682
	9.31	-0.09232	9.31	-0.0079	18.61	0.02146	9.31	-0.04272
	9.32	-0.09775	9.32	-0.01221	18.65	0.03501	9.32	-0.04853
	9.34	-0.10344	9.34	-0.01638	18.68	0.0492	9.34	-0.05418
	9.36	-0.10933	9.36	-0.0203	18.72	0.06342	9.36	-0.05959
	9.38	-0.11536	9.38	-0.02387	18.76	0.07715	9.38	-0.0647
	9.4	-0.12145	9.4	-0.02702	18.79	0.08989	9.4	-0.06946
	9.41	-0.1275	9.41	-0.02972	18.83	0.10128	9.41	-0.07382
	9.43	-0.1334	9.43	-0.03195	18.86	0.11104	9.43	-0.07776
	9.45	-0.13905	9.45	-0.03374	18.9	0.11901	9.45	-0.08125
	9.47	-0.14434	9.47	-0.03515	18.94	0.12512	9.47	-0.0843
	9.49	-0.14917	9.49	-0.03627	18.97	0.12935	9.49	-0.08689
	9.5	-0.15345	9.5	-0.03721	19.01	0.13175	9.5	-0.08904
	9.52	-0.15709	9.52	-0.03811	19.04	0.13234	9.52	-0.09074
	9.54	-0.16002	9.54	-0.03912	19.08	0.13118	9.54	-0.09202
	9.56	-0.16221	9.56	-0.04039	19.12	0.12825	9.56	-0.09286
	9.58	-0.16361	9.58	-0.04205	19.15	0.12352	9.58	-0.0933
	9.59	-0.16421	9.59	-0.04423	19.19	0.11692	9.59	-0.09331
	9.61	-0.164	9.61	-0.04702	19.22	0.10837	9.61	-0.0929
	9.63	-0.16301	9.63	-0.05049	19.26	0.09777	9.63	-0.09205
	9.65	-0.16123	9.65	-0.05466	19.3	0.08506	9.65	-0.09076
	9.67	-0.15872	9.67	-0.05949	19.33	0.07022	9.67	-0.08899
	9.68	-0.15549	9.68	-0.06492	19.37	0.05333	9.68	-0.08673
	9.7	-0.15157	9.7	-0.07082	19.4	0.03456	9.7	-0.08395
	9.72	-0.14699	9.72	-0.07701	19.44	0.01419	9.72	-0.08063
	9.74	-0.14178	9.74	-0.08331	19.48	-0.00738	9.74	-0.07674
	9.76	-0.13595	9.76	-0.08946	19.51	-0.02964	9.76	-0.07227
	9.77	-0.12951	9.77	-0.0952	19.55	-0.05201	9.77	-0.06722
	9.79	-0.12245	9.79	-0.10027	19.58	-0.07384	9.79	-0.06158
	9.81	-0.11476	9.81	-0.10439	19.62	-0.09447	9.81	-0.05536
	9.83	-0.10642	9.83	-0.10729	19.66	-0.11327	9.83	-0.04859
	9.85	-0.09742	9.85	-0.10875	19.69	-0.12967	9.85	-0.0413
	9.86	-0.08771	9.86	-0.10857	19.73	-0.14318	9.86	-0.03355
	9.88	-0.07729	9.88	-0.10659	19.76	-0.15346	9.88	-0.02537
	9.9	-0.06611	9.9	-0.10271	19.8	-0.16033	9.9	-0.01685
	9.92	-0.05418	9.92	-0.09689	19.84	-0.16376	9.92	-0.00806
	9.94	-0.04149	9.94	-0.08914	19.87	-0.16387	9.94	0.000939
	9.95	-0.02804	9.95	-0.07954	19.91	-0.16095	9.95	0.01005
	9.97	-0.01388	9.97	-0.06823	19.94	-0.15538	9.97	0.01921
	9.99	0.00095	9.99	-0.05539	19.98	-0.14768	9.99	0.02833
	10.01	0.01638	10.01	-0.04125	20.02	-0.13839	10.01	0.03735
	10.03	0.0323	10.03	-0.0261	20.05	-0.12811	10.03	0.04619
	10.04	0.04861	10.04	-0.01021	20.09	-0.11738	10.04	0.05482
	10.06	0.06517	10.06	0.0061	20.12	-0.10673	10.06	0.06318
	10.08	0.08181	10.08	0.02251	20.16	-0.0966	10.08	0.07124
	10.1	0.09837	10.1	0.03873	20.2	-0.08733	10.1	0.07898
	10.12	0.11466	10.12	0.05448	20.23	-0.07917	10.12	0.08637
	10.13	0.13048	10.13	0.06948	20.27	-0.07224	10.13	0.0934
	10.15	0.14565	10.15	0.08353	20.3	-0.06655	10.15	0.10007
	10.17	0.15996	10.17	0.09643	20.34	-0.06202	10.17	0.10636
	10.19	0.17324	10.19	0.10806	20.38	-0.0585	10.19	0.11228
	10.21	0.1853	10.21	0.11832	20.41	-0.05577	10.21	0.11781
	10.22	0.196	10.22	0.12715	20.45	-0.05355	10.22	0.12293
	10.24	0.20521	10.24	0.13453	20.48	-0.05158	10.24	0.12763
	10.26	0.21281	10.26	0.1405	20.52	-0.0496	10.26	0.13188
	10.28	0.21874	10.28	0.14509	20.56	-0.04735	10.28	0.13564
	10.3	0.22295	10.3	0.14837	20.59	-0.04466	10.3	0.13886
	10.31	0.22542	10.31	0.15043	20.63	-0.04137	10.31	0.1415
	10.33	0.22618	10.33	0.15134	20.66	-0.0374	10.33	0.14351
	10.35	0.22528	10.35	0.15119	20.7	-0.03272	10.35	0.14481
	10.37	0.22281	10.37	0.15005	20.74	-0.02739	10.37	0.14538
	10.39	0.21888	10.39	0.14801	20.77	-0.02148	10.39	0.14514
	10.4	0.21363	10.4	0.1451	20.81	-0.01513	10.4	0.14407
	10.42	0.20721	10.42	0.14138	20.84	-0.0085	10.42	0.14214
	10.44	0.1998	10.44	0.13687	20.88	-0.00177	10.44	0.13933
	10.46	0.1916	10.46	0.13159	20.92	0.00486	10.46	0.13566
	10.48	0.18279	10.48	0.12555	20.95	0.0112	10.48	0.13116
	10.49	0.17357	10.49	0.11876	20.99	0.0171	10.49	0.12589
	10.51	0.16414	10.51	0.11125	21.02	0.0224	10.51	0.1199
	10.53	0.15467	10.53	0.10303	21.06	0.02699	10.53	0.11332
	10.55	0.14533	10.55	0.09414	21.1	0.03079	10.55	0.10626
	10.57	0.13628	10.57	0.08465	21.13	0.03376	10.57	0.09885
	10.58	0.12765	10.58	0.07465	21.17	0.03587	10.58	0.09125
	10.6	0.11953	10.6	0.06423	21.2	0.03714	10.6	0.08362
	10.62	0.11202	10.62	0.05355	21.24	0.03762	10.62	0.07613
	10.64	0.10515	10.64	0.04274	21.28	0.03736	10.64	0.06893
	10.66	0.09895	10.66	0.032	21.31	0.03644	10.66	0.06218
	10.67	0.09341	10.67	0.02152	21.35	0.03494	10.67	0.05601
	10.69	0.08849	10.69	0.0115	21.38	0.03294	10.69	0.05054
	10.71	0.08414	10.71	0.00214	21.42	0.03053	10.71	0.04586
	10.73	0.08026	10.73	-0.00638	21.46	0.02778	10.73	0.04203
	10.75	0.07674	10.75	-0.01387	21.49	0.02478	10.75	0.03906
	10.76	0.07346	10.76	-0.02022	21.53	0.02161	10.76	0.03696
	10.78	0.07028	10.78	-0.0253	21.56	0.01833	10.78	0.03567
	10.8	0.06705	10.8	-0.02907	21.6	0.01503	10.8	0.0351
	10.82	0.06362	10.82	-0.03153	21.64	0.0118	10.82	0.03516
	10.84	0.05984	10.84	-0.03273	21.67	0.00873	10.84	0.03568
	10.85	0.05556	10.85	-0.03279	21.71	0.00592	10.85	0.03651
	10.87	0.05065	10.87	-0.03186	21.74	0.00348	10.87	0.03747
	10.89	0.04498	10.89	-0.03017	21.78	0.00155	10.89	0.03835
	10.91	0.03845	10.91	-0.02798	21.82	0.000261	10.91	0.03896
	10.93	0.03097	10.93	-0.02558	21.85	-0.000258	10.93	0.03912
	10.94	0.02249	10.94	-0.02331	21.89	0.000131	10.94	0.03863
	10.96	0.01297	10.96	-0.02149	21.92	0.00155	10.96	0.03734
	10.98	0.00241	10.98	-0.02046	21.96	0.00411	10.98	0.03512
	11	-0.00916	11	-0.02052	22	0.00787	11	0.03185
	11.02	-0.02171	11.02	-0.02196	22.03	0.01289	11.02	0.02746
	11.03	-0.03516	11.03	-0.02502	22.07	0.01916	11.03	0.02192
	11.05	-0.04939	11.05	-0.02988	22.1	0.02662	11.05	0.01524
	11.07	-0.0643	11.07	-0.03666	22.14	0.03516	11.07	0.00744
	11.09	-0.07974	11.09	-0.0454	22.18	0.04463	11.09	-0.00138
	11.11	-0.09555	11.11	-0.05607	22.21	0.05482	11.11	-0.01111
	11.12	-0.11157	11.12	-0.06858	22.25	0.06546	11.12	-0.02163
	11.14	-0.12762	11.14	-0.08274	22.28	0.07626	11.14	-0.03275
	11.16	-0.14353	11.16	-0.0983	22.32	0.08691	11.16	-0.04431
	11.18	-0.15912	11.18	-0.11497	22.36	0.09706	11.18	-0.0561
	11.2	-0.17422	11.2	-0.13239	22.39	0.1064	11.2	-0.06792
	11.21	-0.18866	11.21	-0.15019	22.43	0.1146	11.21	-0.07957
	11.23	-0.20232	11.23	-0.16795	22.46	0.12138	11.23	-0.09087
	11.25	-0.21504	11.25	-0.18528	22.5	0.12651	11.25	-0.10162
	11.27	-0.22672	11.27	-0.20177	22.54	0.1298	11.27	-0.11168
	11.29	-0.23726	11.29	-0.21707	22.57	0.13114	11.29	-0.1209
	11.3	-0.24659	11.3	-0.23085	22.61	0.13047	11.3	-0.12916
	11.32	-0.25465	11.32	-0.24284	22.64	0.12782	11.32	-0.13639
	11.34	-0.26142	11.34	-0.25283	22.68	0.12329	11.34	-0.14252
	11.36	-0.26687	11.36	-0.26066	22.72	0.11702	11.36	-0.14753
	11.38	-0.27102	11.38	-0.26628	22.75	0.10924	11.38	-0.15141
	11.39	-0.27388	11.39	-0.26968	22.79	0.1002	11.39	-0.15418
	11.41	-0.27548	11.41	-0.27091	22.82	0.09018	11.41	-0.1559
	11.43	-0.27588	11.43	-0.27012	22.86	0.07949	11.43	-0.15663
	11.45	-0.27513	11.45	-0.26749	22.9	0.06844	11.45	-0.15646
	11.47	-0.2733	11.47	-0.26323	22.93	0.05732	11.47	-0.15547
	11.48	-0.27045	11.48	-0.25761	22.97	0.04641	11.48	-0.15378
	11.5	-0.26666	11.5	-0.25091	23	0.03594	11.5	-0.15149
	11.52	-0.262	11.52	-0.24339	23.04	0.02611	11.52	-0.14871
	11.54	-0.25653	11.54	-0.23534	23.08	0.01705	11.54	-0.14555
	11.56	-0.25034	11.56	-0.227	23.11	0.00886	11.56	-0.14212
	11.57	-0.24349	11.57	-0.2186	23.15	0.00159	11.57	-0.13851
	11.59	-0.23605	11.59	-0.21033	23.18	-0.00478	11.59	-0.1348
	11.61	-0.22807	11.61	-0.20231	23.22	-0.01029	11.61	-0.13107
	11.63	-0.21962	11.63	-0.19465	23.26	-0.01504	11.63	-0.12737
	11.65	-0.21075	11.65	-0.18739	23.29	-0.01913	11.65	-0.12375
	11.66	-0.20151	11.66	-0.18051	23.33	-0.02269	11.66	-0.12025
	11.68	-0.19196	11.68	-0.17397	23.36	-0.02586	11.68	-0.11688
	11.7	-0.18213	11.7	-0.16769	23.4	-0.02877	11.7	-0.11365
	11.72	-0.17207	11.72	-0.16154	23.44	-0.03154	11.72	-0.11055
	11.74	-0.16182	11.74	-0.15538	23.47	-0.03427	11.74	-0.10756
	11.75	-0.15142	11.75	-0.14908	23.51	-0.03704	11.75	-0.10465
	11.77	-0.14091	11.77	-0.14248	23.54	-0.03991	11.77	-0.10179
	11.79	-0.13031	11.79	-0.13544	23.58	-0.04288	11.79	-0.09891
	11.81	-0.11966	11.81	-0.12784	23.62	-0.04595	11.81	-0.09597
	11.83	-0.10898	11.83	-0.11959	23.65	-0.04909	11.83	-0.09291
	11.84	-0.0983	11.84	-0.11061	23.69	-0.05224	11.84	-0.08965
	11.86	-0.08762	11.86	-0.10089	23.72	-0.05532	11.86	-0.08615
	11.88	-0.07696	11.88	-0.09042	23.76	-0.05824	11.88	-0.08232
	11.9	-0.06632	11.9	-0.07925	23.8	-0.0609	11.9	-0.07811
	11.92	-0.05569	11.92	-0.06747	23.83	-0.06322	11.92	-0.07346
	11.93	-0.04507	11.93	-0.05519	23.87	-0.06511	11.93	-0.06832
	11.95	-0.03445	11.95	-0.04254	23.9	-0.06648	11.95	-0.06264
	11.97	-0.02379	11.97	-0.0297	23.94	-0.0673	11.97	-0.05638
	11.99	-0.01308	11.99	-0.01681	23.98	-0.06751	11.99	-0.04954
	12.01	-0.00229	12.01	-0.00407	24.01	-0.0671	12.01	-0.04208
	12.02	0.00861	12.02	0.00836	24.05	-0.0661	12.02	-0.03403
	12.04	0.01965	12.04	0.02033	24.08	-0.06452	12.04	-0.02541
	12.06	0.03084	12.06	0.03169	24.12	-0.06244	12.06	-0.01626
	12.08	0.04221	12.08	0.04234	24.16	-0.05992	12.08	-0.00662
	12.1	0.05377	12.1	0.05219	24.19	-0.05705	12.1	0.00342
	12.11	0.06552	12.11	0.06118	24.23	-0.05394	12.11	0.01377
	12.13	0.07744	12.13	0.06931	24.26	-0.05069	12.13	0.02433
	12.15	0.08952	12.15	0.07657	24.3	-0.04742	12.15	0.035
	12.17	0.10172	12.17	0.08302	24.34	-0.04424	12.17	0.04563
	12.19	0.11397	12.19	0.08872	24.37	-0.04124	12.19	0.05611
	12.2	0.12623	12.2	0.09376	24.41	-0.03851	12.2	0.0663
	12.22	0.13839	12.22	0.09824	24.44	-0.03614	12.22	0.07606
	12.24	0.15038	12.24	0.10228	24.48	-0.03416	12.24	0.08526
	12.26	0.16209	12.26	0.10599	24.52	-0.03263	12.26	0.09378
	12.28	0.17339	12.28	0.10948	24.55	-0.03156	12.28	0.10152
	12.29	0.18418	12.29	0.11284	24.59	-0.03095	12.29	0.10836
	12.31	0.19432	12.31	0.11617	24.62	-0.03078	12.31	0.11425
	12.33	0.20371	12.33	0.11953	24.66	-0.03101	12.33	0.11911
	12.35	0.21222	12.35	0.12296	24.7	-0.03159	12.35	0.12292
	12.37	0.21974	12.37	0.12648	24.73	-0.03246	12.37	0.12566
	12.38	0.22618	12.38	0.13009	24.77	-0.03354	12.38	0.12734
	12.4	0.23147	12.4	0.13377	24.8	-0.03475	12.4	0.12799
	12.42	0.23553	12.42	0.13746	24.84	-0.03601	12.42	0.12767
	12.44	0.23834	12.44	0.14111	24.88	-0.03723	12.44	0.12646
	12.46	0.23986	12.46	0.14464	24.91	-0.03835	12.46	0.12445
	12.47	0.24011	12.47	0.14797	24.95	-0.03927	12.47	0.12173
	12.49	0.23911	12.49	0.15102	24.98	-0.03994	12.49	0.11842
	12.51	0.23691	12.51	0.1537	25.02	-0.0403	12.51	0.11464
	12.53	0.23357	12.53	0.15594	25.06	-0.04031	12.53	0.11051
	12.55	0.2292	12.55	0.15768	25.09	-0.03993	12.55	0.10615
	12.56	0.22388	12.56	0.15887	25.13	-0.03914	12.56	0.10166
	12.58	0.21774	12.58	0.15946	25.16	-0.03794	12.58	0.09715
	12.6	0.2109	12.6	0.15946	25.2	-0.03633	12.6	0.0927
	12.62	0.20349	12.62	0.15885	25.24	-0.03432	12.62	0.08838
	12.64	0.19562	12.64	0.15766	25.27	-0.03195	12.64	0.08425
	12.65	0.18744	12.65	0.15591	25.31	-0.02924	12.65	0.08034
	12.67	0.17905	12.67	0.15364	25.34	-0.02625	12.67	0.07667
	12.69	0.17057	12.69	0.15091	25.38	-0.02301	12.69	0.07323
	12.71	0.16207	12.71	0.14776	25.42	-0.01959	12.71	0.07002
	12.73	0.15363	12.73	0.14426	25.45	-0.01602	12.73	0.06699
	12.74	0.14531	12.74	0.14045	25.49	-0.01238	12.74	0.06412
	12.76	0.13714	12.76	0.13636	25.52	-0.00872	12.76	0.06133
	12.78	0.12915	12.78	0.13205	25.56	-0.00508	12.78	0.05858
	12.8	0.12132	12.8	0.12751	25.6	-0.00153	12.8	0.0558
	12.82	0.11365	12.82	0.12277	25.63	0.0019	12.82	0.05293
	12.83	0.10609	12.83	0.11781	25.67	0.00517	12.83	0.04992
	12.85	0.09861	12.85	0.11261	25.7	0.00824	12.85	0.04671
	12.87	0.09115	12.87	0.10714	25.74	0.01107	12.87	0.04326
	12.89	0.08364	12.89	0.10137	25.78	0.01366	12.89	0.03953
	12.91	0.07602	12.91	0.09524	25.81	0.01597	12.91	0.0355
	12.92	0.06823	12.92	0.08871	25.85	0.018	12.92	0.03115
	12.94	0.06021	12.94	0.08173	25.88	0.01973	12.94	0.0265
	12.96	0.05189	12.96	0.07427	25.92	0.02119	12.96	0.02153
	12.98	0.04325	12.98	0.06631	25.96	0.02235	12.98	0.01628
	13	0.03425	13	0.05782	25.99	0.02324	13	0.01077
	13.01	0.02486	13.01	0.04882	26.03	0.02386	13.01	0.00503
	13.03	0.01508	13.03	0.03933	26.06	0.02424	13.03	-0.000906
	13.05	0.00493	13.05	0.02939	26.1	0.02438	13.05	-0.00699
	13.07	-0.00557	13.07	0.01906	26.14	0.02431	13.07	-0.01318
	13.09	-0.01639	13.09	0.00844	26.17	0.02404	13.09	-0.01945
	13.1	-0.02746	13.1	-0.00237	26.21	0.02361	13.1	-0.02574
	13.12	-0.03874	13.12	-0.01327	26.24	0.02303	13.12	-0.03202
	13.14	-0.05014	13.14	-0.02412	26.28	0.02232	13.14	-0.03827
	13.16	-0.06159	13.16	-0.03478	26.32	0.0215	13.16	-0.04445
	13.18	-0.07299	13.18	-0.04513	26.35	0.0206	13.18	-0.05053
	13.19	-0.08427	13.19	-0.05503	26.39	0.01963	13.19	-0.0565
	13.21	-0.09533	13.21	-0.06436	26.42	0.01861	13.21	-0.06234
	13.23	-0.10609	13.23	-0.07301	26.46	0.01756	13.23	-0.06801
	13.25	-0.11645	13.25	-0.08089	26.5	0.01649	13.25	-0.07352
	13.27	-0.12635	13.27	-0.08794	26.53	0.01542	13.27	-0.07883
	13.28	-0.1357	13.28	-0.0941	26.57	0.01436	13.28	-0.08392
	13.3	-0.14443	13.3	-0.09935	26.6	0.01332	13.3	-0.08878
	13.32	-0.1525	13.32	-0.10371	26.64	0.0123	13.32	-0.09336
	13.34	-0.15984	13.34	-0.10719	26.68	0.01132	13.34	-0.09763
[truncated: 758 more rows]

[truncated: 3 more sheets: Figure 4b, Figure 4d, Figure 4e]
